# Supplementary material for: 4-Nitro­benzyl 2-bromo­acetate
Source: Acta Crystallogr Sect E Struct Rep Online. 2009 Jun 6;65(Pt 7):o1522. doi: 10.1107/S1600536809021187 (PMC2969485; doi:10.1107/S1600536809021187)
Supplement: Supplementary file 2 [file e-65-o1522-Isup2.hkl]

# 
# h,k,l, Fc-squared, Fo-squared, sigma(Fo-squared) and status flag 
# 
data_I
_shelx_title ' Z in C2/c' 
_shelx_refln_list_code          4 
_shelx_F_calc_maximum      471.34 
_exptl_crystal_F_000      1088.00 
_reflns_d_resolution_high  0.8313 
 
loop_ 
 _symmetry_equiv_pos_as_xyz 
 'x, y, z' 
 '-x, y, -z+1/2' 
 'x+1/2, y+1/2, z' 
 '-x+1/2, y+1/2, -z+1/2' 
 '-x, -y, -z' 
 'x, -y, z-1/2' 
 '-x+1/2, -y+1/2, -z' 
 'x+1/2, -y+1/2, z-1/2' 
 
_cell_length_a    13.8510 
_cell_length_b     8.1590 
_cell_length_c    19.2010 
_cell_angle_alpha  90.000 
_cell_angle_beta  109.080 
_cell_angle_gamma  90.000 
 
_shelx_F_squared_multiplier     1.000 
 
loop_ 
 _refln_index_h 
 _refln_index_k 
 _refln_index_l 
 _refln_F_squared_calc 
 _refln_F_squared_meas 
 _refln_F_squared_sigma 
 _refln_observed_status 
   2   0   0    10243.84    12150.21     75.30 o 
   4   0   0   222156.72   214082.27   2244.86 o 
   6   0   0    14247.33    14337.71    154.82 o 
   8   0   0     5778.81     5794.07    149.66 o 
  10   0   0     3880.28     3772.38    171.37 o 
  12   0   0      860.28      892.44    172.97 o 
  14   0   0     2297.22     1729.02    207.93 o 
   1   1   0     2534.75     2339.86    597.57 o 
   3   1   0    16883.82    16401.44    846.79 o 
   5   1   0     2127.46     1969.65     48.86 o 
   7   1   0    13243.05    13655.70    217.67 o 
   9   1   0      243.84      258.57     79.69 o 
  11   1   0     2608.75     2451.12    129.01 o 
  13   1   0        4.45       61.61    124.63 o 
  15   1   0      234.51      324.08    135.57 o 
   0   2   0      204.01      264.59     52.79 o 
   2   2   0      915.14      798.38    195.43 o 
   4   2   0    12113.36    12128.66    108.42 o 
   6   2   0      180.62      184.28     69.28 o 
   8   2   0     8652.07     9126.35    301.57 o 
  10   2   0     1998.99     1980.46    116.29 o 
  12   2   0      187.67      203.57    124.70 o 
  14   2   0      260.82      405.03    138.19 o 
   1   3   0      147.51      124.88     32.28 o 
   3   3   0     3651.23     3313.03    839.74 o 
   5   3   0        6.50       33.50     49.10 o 
   7   3   0     4279.83     4864.10    178.52 o 
   9   3   0      499.79      364.98    223.83 o 
  11   3   0      404.30      541.31    156.52 o 
  13   3   0      236.16      151.36    151.36 o 
   0   4   0     8386.70     8143.42    311.69 o 
   2   4   0      720.11      790.78     91.28 o 
   4   4   0     6421.11     5475.79   1238.94 o 
   6   4   0     5250.87     4899.14    608.85 o 
   8   4   0     2959.05     2935.91    207.28 o 
  10   4   0     4806.63     4985.52    170.79 o 
  12   4   0      272.47      382.41    158.32 o 
  14   4   0     1097.59     1087.76    169.28 o 
   1   5   0     3040.79     3280.69    259.21 o 
   3   5   0     6121.51     6869.11    114.31 o 
   5   5   0      570.48      627.21     78.35 o 
   7   5   0     2684.07     2671.30    320.29 o 
   9   5   0       76.55      107.26    130.84 o 
  11   5   0      647.23      517.21    170.58 o 
  13   5   0       47.02      139.79    177.17 o 
   0   6   0    12977.90    13210.77    590.90 o 
   2   6   0      114.11       55.62     83.67 o 
   4   6   0     6650.65     7361.02    148.44 o 
   6   6   0     1022.44      969.81    346.16 o 
   8   6   0      868.78     1252.48    295.93 o 
  10   6   0      946.03     1223.95    198.54 o 
  12   6   0       76.07       31.05    177.83 o 
   1   7   0      725.98      730.02    109.90 o 
   3   7   0      239.34      440.67    107.44 o 
   5   7   0      303.80      152.84    123.91 o 
   7   7   0       43.96      132.33    132.33 o 
   9   7   0       19.03       95.15    143.79 o 
  11   7   0        2.09      172.67    237.01 o 
   0   8   0      561.32      637.29    119.09 o 
   2   8   0       20.95      119.00    122.66 o 
   4   8   0      167.11        4.07    130.01 o 
   6   8   0      109.66       73.81    144.84 o 
   8   8   0        4.03        1.01    140.13 o 
   1   9   0      282.00      209.29    129.01 o 
   3   9   0      994.20      739.34    159.24 o 
   5   9   0        1.92      139.35    139.35 o 
 -15   1   1      145.48       47.79    145.89 o 
 -13   1   1        3.63       63.61    127.79 o 
 -11   1   1     2484.95     2430.61    122.53 o 
  -9   1   1      703.20      589.54     93.73 o 
  -7   1   1     1363.67     1261.50    127.05 o 
  -5   1   1     3384.77     3226.96     87.99 o 
  -3   1   1     2156.19     2357.99    110.83 o 
  -1   1   1     4200.45     6010.10   1619.41 o 
   1   1   1      481.29      531.82    218.23 o 
   3   1   1    10983.04    11393.25    706.39 o 
   5   1   1      633.46      527.11     39.85 o 
   7   1   1     7347.26     7337.97    188.87 o 
   9   1   1     1194.18     1138.46     91.15 o 
  11   1   1     1187.99     1104.99    122.86 o 
  13   1   1      540.60      572.72    223.48 o 
  15   1   1      164.49      115.93    140.07 o 
 -14   2   1     1502.13     1233.46    145.17 o 
 -12   2   1      372.39      425.20    119.87 o 
 -10   2   1     2191.47     2312.41    110.42 o 
  -8   2   1     5544.75     5686.60    407.70 o 
  -6   2   1     3940.20     4121.55     73.69 o 
  -4   2   1    45082.29    45671.12    465.57 o 
  -2   2   1       18.38       55.11     33.06 o 
   0   2   1    72054.70    73555.45   3254.20 o 
   2   2   1    19514.69    17738.13   5505.90 o 
   4   2   1    20308.55    20811.21   1148.09 o 
   6   2   1    12256.47    12505.42    175.89 o 
   8   2   1     4972.97     5412.73    148.55 o 
  10   2   1     3132.87     3619.90    130.55 o 
  12   2   1      540.06      790.84    134.24 o 
  14   2   1     1066.24     1031.73    152.58 o 
 -15   3   1      287.61       20.87    130.14 o 
 -13   3   1       35.66      108.38    155.08 o 
 -11   3   1     3270.73     3322.71    400.55 o 
  -9   3   1       19.23        8.05     96.77 o 
  -7   3   1    15566.19    17451.61    158.13 o 
  -5   3   1     3402.91     3488.21     75.83 o 
  -3   3   1    13321.68    15223.65    337.25 o 
  -1   3   1    16789.12    17543.61    422.63 o 
   1   3   1     1810.89     1816.57     93.50 o 
   3   3   1     2590.24     1848.50    474.72 o 
   5   3   1       52.36       16.04     51.31 o 
   7   3   1      597.69      572.02     94.73 o 
   9   3   1       99.65      100.62     95.65 o 
  11   3   1      711.16      926.08    165.28 o 
  13   3   1      120.81      438.40    148.13 o 
 -14   4   1      171.14       47.26    133.31 o 
 -12   4   1       57.99       96.60    136.13 o 
 -10   4   1      962.20      929.09    113.80 o 
  -8   4   1     4207.55     4354.39    245.84 o 
  -6   4   1      185.70      265.03    150.97 o 
  -4   4   1     9582.34     9679.92    112.03 o 
  -2   4   1       21.10       29.07     62.72 o 
   0   4   1     5221.00     5662.24    135.28 o 
   2   4   1       49.95       61.09     59.59 o 
   4   4   1     9427.34     9022.35   2244.20 o 
   6   4   1     2860.09     2530.96    406.84 o 
   8   4   1     3999.02     4280.14   2388.16 o 
  10   4   1     2303.24     2419.00    153.70 o 
  12   4   1      162.79       29.58    157.77 o 
  14   4   1      196.24      133.03    166.68 o 
 -13   5   1      278.59      260.27    115.87 o 
 -11   5   1       29.75      131.67    190.90 o 
  -9   5   1      276.93      344.92    132.78 o 
  -7   5   1      307.37      392.90     92.77 o 
  -5   5   1      504.24      598.05     83.67 o 
  -3   5   1        3.57       40.13     63.20 o 
  -1   5   1     1228.62     1362.64     72.35 o 
   1   5   1     1108.01     1139.11     71.60 o 
   3   5   1      280.62      183.50     72.18 o 
   5   5   1      676.70      491.91    165.68 o 
   7   5   1      138.88      383.71     97.37 o 
   9   5   1      336.88      402.68    132.53 o 
  11   5   1       16.15       23.08    160.90 o 
  13   5   1       36.80      146.82    398.50 o 
 -12   6   1        6.20       70.03    106.26 o 
 -10   6   1      348.82       73.67    146.48 o 
  -8   6   1     1012.71      870.10    175.62 o 
  -6   6   1      204.49      255.80    137.61 o 
  -4   6   1     1400.80     1381.66     97.96 o 
  -2   6   1       26.25       58.97    169.87 o 
   0   6   1       41.77      107.85     77.62 o 
   2   6   1      257.09      245.38     98.41 o 
   4   6   1      141.50      218.18    176.83 o 
   6   6   1     1236.06     1179.60    304.21 o 
   8   6   1      274.88      391.34    127.05 o 
  10   6   1     1287.65     1237.46    166.19 o 
  12   6   1       14.43      109.53    170.98 o 
 -11   7   1      243.95        9.19     99.26 o 
  -9   7   1        1.31       51.22    144.40 o 
  -7   7   1       41.04       79.75    133.36 o 
  -5   7   1      433.34      530.33    116.08 o 
  -3   7   1      120.86       29.91    104.09 o 
  -1   7   1     5174.68     5248.81    232.80 o 
   1   7   1       50.56       29.25    104.59 o 
   3   7   1     5156.41     5261.91    153.57 o 
   5   7   1       68.31      243.82    188.45 o 
   7   7   1      934.00     1089.62    245.44 o 
   9   7   1        7.46      129.95    134.45 o 
  -8   8   1      262.83      265.10    156.87 o 
  -6   8   1      391.65      187.78    134.09 o 
  -4   8   1     1167.85     1224.36    127.22 o 
  -2   8   1      516.73      427.42    147.00 o 
   0   8   1     1568.62     1476.27    106.02 o 
   2   8   1       12.40       95.56    123.76 o 
   4   8   1     1064.03     1210.85    165.72 o 
   6   8   1      473.59      311.36    141.21 o 
   8   8   1      375.43      149.80    391.02 o 
  -5   9   1       45.14      200.46    122.12 o 
  -3   9   1      136.93      137.74    158.69 o 
  -1   9   1       79.37      233.13    121.81 o 
   1   9   1        6.20       82.80    127.09 o 
   3   9   1       62.60       89.67    134.51 o 
   5   9   1       22.63       92.86    180.89 o 
 -16   0   2       33.62      209.02    209.02 o 
 -14   0   2     2621.41     2184.92    231.36 o 
 -12   0   2      499.54      418.05    172.23 o 
 -10   0   2    12112.41    13074.76    224.89 o 
  -8   0   2      123.95      268.18     77.21 o 
  -6   0   2    41180.53    40099.15    238.78 o 
  -4   0   2     5229.19     5932.98     78.30 o 
  -2   0   2     1228.39     1791.21     44.48 o 
   0   0   2    11567.89    12889.26    294.29 o 
   2   0   2    41367.13    45150.09    820.23 o 
   4   0   2    18134.27    17556.38    141.61 o 
   6   0   2     5227.31     5102.55    112.79 o 
   8   0   2     3142.21     3330.82    132.58 o 
  10   0   2      436.09      300.93    145.34 o 
  12   0   2      429.21      518.71    185.87 o 
  14   0   2      571.60      862.56    212.08 o 
 -15   1   2      284.39      460.00    176.07 o 
 -13   1   2      303.66       88.46    131.96 o 
 -11   1   2     3170.47     3193.03    230.91 o 
  -9   1   2       71.93      129.72     69.88 o 
  -7   1   2    12740.70    12259.44    111.80 o 
  -5   1   2     2586.83     2314.43     49.22 o 
  -3   1   2    40664.14    41955.64   4789.79 o 
  -1   1   2      125.64      156.60     40.19 o 
   1   1   2    31817.42    22472.04  13030.15 o 
   3   1   2     2183.41     2193.31    148.08 o 
   5   1   2      646.32      628.96     42.10 o 
   7   1   2     6014.54     5721.73    265.59 o 
   9   1   2      790.66      713.57     91.24 o 
  11   1   2     1424.61     1722.00    128.65 o 
  13   1   2      304.14      501.71    139.44 o 
  15   1   2      168.16       34.78    148.80 o 
 -14   2   2       94.29      311.39    135.21 o 
 -12   2   2      116.16       14.08    119.09 o 
 -10   2   2      142.86       95.56    170.02 o 
  -8   2   2     1548.87     1815.08    101.27 o 
  -6   2   2      228.48      183.30     45.72 o 
  -4   2   2     1034.77     1159.74    134.13 o 
  -2   2   2      505.55      704.72    185.73 o 
   0   2   2      225.00      229.84     22.12 o 
   2   2   2     5748.51     5607.41   2202.71 o 
   4   2   2     1371.98     1681.30    189.07 o 
   6   2   2      444.33      535.61     95.60 o 
   8   2   2      813.86      930.90     86.85 o 
  10   2   2     1683.89     1592.03    126.01 o 
  12   2   2       27.20       28.88    138.51 o 
  14   2   2       57.51       42.69    152.01 o 
 -15   3   2        1.38      134.89    134.89 o 
 -13   3   2      233.79      303.61    130.86 o 
 -11   3   2      223.31      234.26    107.79 o 
  -9   3   2       32.74       51.73     82.91 o 
  -7   3   2      565.11      460.63     68.29 o 
  -5   3   2      615.06      652.57     79.82 o 
  -3   3   2     1886.58     2331.22    145.52 o 
  -1   3   2      375.35      390.18     45.65 o 
   1   3   2     7537.69     7910.79   1544.11 o 
   3   3   2     1516.18     1396.60    394.00 o 
   5   3   2      621.43      487.78     77.67 o 
   7   3   2     2485.88     2524.31    173.13 o 
   9   3   2      500.29      719.66    105.57 o 
  11   3   2       51.75       90.50    197.96 o 
  13   3   2        7.53       84.51    206.60 o 
 -14   4   2      252.02      237.98    182.54 o 
 -12   4   2      397.99      282.54    126.32 o 
 -10   4   2      543.30      436.70    109.02 o 
  -8   4   2     3384.08     3340.80    224.63 o 
  -6   4   2     1196.42     1272.60    104.31 o 
  -4   4   2     9944.89    11200.91    131.99 o 
  -2   4   2     2354.90     2595.94    178.94 o 
   0   4   2    21800.55    23436.18    808.03 o 
   2   4   2     1592.83     1759.87    297.88 o 
   4   4   2    16019.29    13926.13   4213.05 o 
   6   4   2      221.35      259.60     75.78 o 
   8   4   2     2437.51     2331.41   1313.23 o 
  10   4   2     1555.35     1719.71    146.25 o 
  12   4   2       32.05       36.81    155.19 o 
 -13   5   2      292.62      401.38    272.10 o 
 -11   5   2     1071.91      937.03    179.06 o 
  -9   5   2      233.76      434.22    333.67 o 
  -7   5   2     3920.15     4114.46    295.62 o 
  -5   5   2     1146.95     1373.09     92.13 o 
  -3   5   2     6744.55     7835.42    490.67 o 
  -1   5   2     6614.26     7273.25    448.74 o 
   1   5   2     2016.37     2073.67     84.05 o 
   3   5   2     4443.89     4197.85    666.84 o 
   5   5   2      347.92      286.34     81.08 o 
   7   5   2     2579.70     2249.43    424.82 o 
   9   5   2      112.23       37.68    133.19 o 
  11   5   2      967.15     1109.54    164.61 o 
  13   5   2       50.86       76.36    244.84 o 
 -12   6   2      105.50       28.16    143.28 o 
 -10   6   2     1218.15     1059.38    249.63 o 
  -8   6   2     1432.65     1406.89    122.77 o 
  -6   6   2      823.17      868.04    211.72 o 
  -4   6   2     2279.95     2468.10    107.90 o 
  -2   6   2       67.77       97.75     83.14 o 
   0   6   2     2935.64     3290.30     99.62 o 
   2   6   2      857.21      957.25     92.19 o 
   4   6   2     3089.08     3041.83    510.36 o 
   6   6   2      640.78      688.84    193.05 o 
   8   6   2      565.27      745.72    156.74 o 
  10   6   2      133.52      335.03    153.12 o 
 -11   7   2       78.41      144.68    266.96 o 
  -9   7   2      765.54      433.90    111.01 o 
  -7   7   2      153.47        1.78    116.89 o 
  -5   7   2      743.88      772.97    148.96 o 
  -3   7   2     1364.27     1465.89    113.92 o 
  -1   7   2      659.61      508.71    229.83 o 
   1   7   2     1415.21     1563.50    114.55 o 
   3   7   2      535.80      671.27    112.04 o 
   5   7   2       96.18       73.57    176.47 o 
   7   7   2      142.45      125.02    128.37 o 
   9   7   2       11.13      103.10    140.52 o 
  -8   8   2       28.19       12.31    132.58 o 
  -6   8   2      342.44       74.31    120.63 o 
  -4   8   2        6.01      119.01    119.01 o 
  -2   8   2       84.45       62.45    118.27 o 
   0   8   2        8.65       23.91     85.19 o 
   2   8   2        4.76      169.49    295.40 o 
   4   8   2        2.58       80.68    165.28 o 
   6   8   2       47.49      322.03    206.73 o 
   8   8   2       46.15      136.20    136.20 o 
  -5   9   2       28.27       29.65    118.09 o 
  -3   9   2      287.36      371.72    121.81 o 
  -1   9   2       10.49       27.11    157.30 o 
   1   9   2      130.63      196.89    127.90 o 
   3   9   2      114.37       48.61    132.49 o 
   5   9   2       97.21      128.39    181.94 o 
 -15   1   3      280.39       88.38    152.61 o 
 -13   1   3       20.86       40.88    124.32 o 
 -11   1   3     2686.96     2467.16    118.09 o 
  -9   1   3     1050.39     1113.58     78.39 o 
  -7   1   3     7654.14     7137.00    120.51 o 
  -5   1   3      235.88      391.06     90.12 o 
  -3   1   3    38043.18    40242.08   4589.67 o 
  -1   1   3      949.98      927.83     56.88 o 
   1   1   3    51309.75    35406.27  20427.00 o 
   3   1   3    25488.09    27337.96   2982.74 o 
   5   1   3      914.16      867.57     49.76 o 
   7   1   3     8521.80     8369.23    115.52 o 
   9   1   3      966.03      704.56    126.90 o 
  11   1   3       16.26       35.30    166.30 o 
  13   1   3       42.43      280.28    309.19 o 
 -14   2   3     2553.39     2200.15    163.73 o 
 -12   2   3     1365.31     1136.34    126.39 o 
 -10   2   3     8060.47     8343.98    146.55 o 
  -8   2   3     7403.92     7596.14    111.45 o 
  -6   2   3    12825.10    13854.65    899.06 o 
  -4   2   3    56509.93    53957.52  12808.04 o 
  -2   2   3      428.79      539.36    184.68 o 
   0   2   3    84767.39    81845.73  11838.98 o 
   2   2   3     9485.22     9409.80   3683.04 o 
   4   2   3    17837.06    18025.73   2338.43 o 
   6   2   3     8096.75     7885.42    308.44 o 
   8   2   3     3792.60     3819.85    187.46 o 
  10   2   3     3614.63     3638.23    146.82 o 
  12   2   3      640.69      819.42    306.97 o 
  14   2   3      730.06      710.00    165.12 o 
 -15   3   3      109.84      144.84    144.84 o 
 -13   3   3      398.28      170.78    133.06 o 
 -11   3   3     2385.98     2357.51    129.22 o 
  -9   3   3       29.49       66.37     85.17 o 
  -7   3   3    14667.00    16023.06    727.98 o 
  -5   3   3     8500.94     9539.96   2229.61 o 
  -3   3   3     9554.83    10859.74   1071.40 o 
  -1   3   3    42834.55    42565.46   3253.03 o 
   1   3   3      585.93      689.27    169.75 o 
   3   3   3    21929.68    20295.20   7248.54 o 
   5   3   3     2755.29     2826.47    536.41 o 
   7   3   3     5660.06     5730.04    119.35 o 
   9   3   3      745.73      946.77    110.54 o 
  11   3   3     2040.70     1949.91    158.01 o 
  13   3   3      138.12      135.21    209.54 o 
 -14   4   3      649.32      641.97    260.30 o 
 -12   4   3      426.33      701.72    145.21 o 
 -10   4   3     1768.66     1695.57    188.59 o 
  -8   4   3     3705.01     3965.27    122.88 o 
  -6   4   3      407.74      457.08    104.32 o 
  -4   4   3     7586.25     8008.40    745.66 o 
  -2   4   3      461.83      700.66    148.95 o 
   0   4   3     6297.70     6523.97    525.76 o 
   2   4   3      196.32      319.79     57.04 o 
   4   4   3     3161.22     2631.35    724.17 o 
   6   4   3     1137.86     1281.84    219.16 o 
   8   4   3      466.55      106.27    337.06 o 
  10   4   3      792.08     1011.39    171.66 o 
  12   4   3       72.69       60.98    220.56 o 
 -13   5   3      574.07      632.81    220.08 o 
 -11   5   3      165.91       22.69    130.86 o 
  -9   5   3      613.10      582.81    122.99 o 
  -7   5   3      858.53      746.47     94.13 o 
  -5   5   3      250.95      259.46     79.91 o 
  -3   5   3       23.05       49.01     75.19 o 
  -1   5   3      556.44      516.52     76.28 o 
   1   5   3      251.28      228.57     98.95 o 
   3   5   3        2.37       20.54     74.07 o 
   5   5   3       69.30       68.38     80.02 o 
   7   5   3        0.62       14.44    116.12 o 
   9   5   3       89.43       80.30    266.75 o 
  11   5   3       24.51       42.65    310.21 o 
 -12   6   3        1.79       10.79    134.55 o 
 -10   6   3      332.78      511.99    198.75 o 
  -8   6   3     1133.51      863.29    272.21 o 
  -6   6   3      342.96      147.43    100.66 o 
  -4   6   3     6686.60     7071.24    206.63 o 
  -2   6   3      199.68      293.30     89.65 o 
   0   6   3     6326.95     6574.25    183.64 o 
   2   6   3       10.33       85.41     87.00 o 
   4   6   3      986.33      903.82    271.18 o 
   6   6   3      101.94       41.04    105.49 o 
   8   6   3        2.45        7.10    123.18 o 
  10   6   3      151.50      210.87    225.50 o 
 -11   7   3      847.16      798.81    147.66 o 
  -9   7   3       69.45       64.92    110.90 o 
  -7   7   3     3151.55     2684.63    187.16 o 
  -5   7   3      868.88      675.04    117.56 o 
  -3   7   3     4559.34     4785.71    150.11 o 
  -1   7   3       33.64       73.64    103.26 o 
   1   7   3     1112.13     1066.04    204.14 o 
   3   7   3     1939.81     2218.99    129.28 o 
   5   7   3       64.23       95.23    119.01 o 
   7   7   3     1217.58      520.16    452.83 o 
   9   7   3       25.59      138.83    138.83 o 
  -8   8   3      574.05      350.99    111.74 o 
  -6   8   3       32.20      218.51    112.85 o 
  -4   8   3     1237.11     1092.62    248.22 o 
  -2   8   3        7.48       32.62    124.85 o 
   0   8   3     1928.02     1774.31    221.49 o 
   2   8   3        1.10      126.40    126.40 o 
   4   8   3     1005.93     1045.41    332.28 o 
   6   8   3      263.75      285.42    280.61 o 
   8   8   3       67.74       41.97    132.30 o 
  -5   9   3      107.01       46.62    117.69 o 
  -3   9   3       84.64       84.31    121.26 o 
  -1   9   3       39.07       21.42    130.85 o 
   1   9   3      148.76      154.20    131.06 o 
   3   9   3        3.27      167.52    132.34 o 
   5   9   3      148.86      147.71    244.89 o 
 -16   0   4      119.56      209.60    215.21 o 
 -14   0   4     2116.89     1952.35    228.53 o 
 -12   0   4     7462.22     7091.94    233.86 o 
 -10   0   4     4707.18     4776.94    153.35 o 
  -8   0   4    71619.09    71668.91    409.00 o 
  -6   0   4     5790.36     6229.28    111.80 o 
  -4   0   4   166543.30   161088.05   2328.21 o 
  -2   0   4        3.48      211.64     39.59 o 
   0   0   4    58367.08    55181.77    917.97 o 
   2   0   4    22931.97    25238.54    184.39 o 
   4   0   4    22747.76    21936.30    182.26 o 
   6   0   4    18207.96    18202.99    196.85 o 
   8   0   4    10484.38    10928.38    211.36 o 
  10   0   4     7864.64     8611.92    249.00 o 
  12   0   4      995.91     1219.64    215.67 o 
  14   0   4     1296.79      996.84    248.34 o 
 -15   1   4      454.82      401.13    155.27 o 
 -13   1   4      138.04      261.51    136.47 o 
 -11   1   4     1755.86     1839.14    185.14 o 
  -9   1   4      516.42      671.35     71.72 o 
  -7   1   4      369.08      387.06     51.48 o 
  -5   1   4    12804.61    14122.06   1498.60 o 
  -3   1   4      133.93      178.66     34.50 o 
  -1   1   4    25366.52    23844.48   2971.83 o 
   1   1   4     8815.48     9143.85   3096.94 o 
   3   1   4    12726.19    12972.21   1640.91 o 
   5   1   4     3174.20     3158.08     70.90 o 
   7   1   4     3727.95     3460.57    112.94 o 
   9   1   4       26.91       56.93     98.29 o 
  11   1   4      422.77      589.74    137.80 o 
  13   1   4        3.41      333.77    159.49 o 
 -16   2   4       59.17       74.36    153.08 o 
 -14   2   4      172.20      190.39    142.59 o 
 -12   2   4      162.76      280.54    160.00 o 
 -10   2   4      841.05      937.70     97.23 o 
  -8   2   4     1074.99     1221.40     92.75 o 
  -6   2   4     1647.24     1972.18    167.05 o 
  -4   2   4    13845.83    16408.98   2904.84 o 
  -2   2   4       88.25       80.89     36.53 o 
   0   2   4    34337.98    38674.69   4588.65 o 
   2   2   4     3654.34     3777.56   1475.10 o 
   4   2   4     8789.88     9137.09   1367.27 o 
   6   2   4     1896.67     2060.25     76.61 o 
   8   2   4       60.59      166.03    168.33 o 
  10   2   4      336.05      376.87    122.04 o 
  12   2   4       71.96      167.80    290.37 o 
  14   2   4      191.30       88.25    165.72 o 
 -15   3   4       79.45      119.92    301.31 o 
 -13   3   4      293.05      434.62    138.29 o 
 -11   3   4     1050.01     1013.41    122.93 o 
  -9   3   4       12.96       58.65    185.03 o 
  -7   3   4      343.98      342.77    130.64 o 
  -5   3   4      375.16      555.29    227.04 o 
  -3   3   4       48.25       15.46     49.11 o 
  -1   3   4       76.24       81.15     53.66 o 
   1   3   4     1002.74     1283.95    242.88 o 
   3   3   4      379.89      369.20    135.24 o 
   5   3   4      408.67      539.85    113.70 o 
   7   3   4      333.26      460.91    150.73 o 
   9   3   4     1611.95     1671.12    143.35 o 
  11   3   4       13.03      147.01    147.01 o 
  13   3   4      236.77      102.21    171.54 o 
 -14   4   4      632.80      484.30    153.05 o 
 -12   4   4       64.00       84.46    137.65 o 
 -10   4   4     2008.64     2265.75    134.78 o 
  -8   4   4     1113.89     1046.45    101.42 o 
  -6   4   4     3633.00     3825.74   1032.21 o 
  -4   4   4     8237.27     8721.50    894.62 o 
  -2   4   4      464.30      537.55     74.96 o 
   0   4   4     8283.82     8506.76    901.13 o 
   2   4   4     9759.50    10925.35   2310.47 o 
   4   4   4     2352.10     2099.83    705.18 o 
   6   4   4     4154.23     3863.84    773.52 o 
   8   4   4      203.70       30.71    201.00 o 
  10   4   4      906.15     1020.46    147.18 o 
  12   4   4       61.89      141.82    158.97 o 
 -13   5   4        2.93       43.86    184.42 o 
 -11   5   4     1528.17     1739.86    163.00 o 
  -9   5   4       40.32       33.80    115.49 o 
  -7   5   4     4687.42     5087.17   1253.67 o 
  -5   5   4      913.04     1022.16    274.58 o 
  -3   5   4     2578.54     2920.09     99.73 o 
  -1   5   4     4393.86     4519.03    109.83 o 
   1   5   4      129.56       13.40     76.66 o 
   3   5   4     1402.29     1494.19    279.38 o 
   5   5   4       48.79      227.84    147.72 o 
   7   5   4     1295.56     1092.23    218.19 o 
   9   5   4        1.62       37.06    129.87 o 
  11   5   4     1170.42     1556.74    164.78 o 
 -12   6   4      695.89      440.14    233.75 o 
 -10   6   4      632.89      584.22    152.14 o 
  -8   6   4     5914.87     6188.27   1542.07 o 
  -6   6   4       68.25       75.28     98.09 o 
  -4   6   4     6214.98     6131.66    325.72 o 
  -2   6   4      136.96      220.03     90.93 o 
   0   6   4     3264.10     3461.11    173.26 o 
   2   6   4       43.17      126.31    157.39 o 
   4   6   4     2496.03     2481.97    689.65 o 
   6   6   4     1408.03     1351.40    575.33 o 
   8   6   4      634.02      692.62    128.38 o 
  10   6   4      637.23      631.62    195.04 o 
 -11   7   4       35.42      161.47    161.47 o 
  -9   7   4        7.01       20.28    153.30 o 
  -7   7   4      346.84      568.15    108.12 o 
  -5   7   4      238.12      236.92    110.24 o 
  -3   7   4       11.39      106.64    106.64 o 
  -1   7   4      114.68       60.90    107.54 o 
   1   7   4      299.32      215.44    158.13 o 
   3   7   4        5.99        6.91    119.70 o 
   5   7   4      107.21      112.13    120.29 o 
   7   7   4       59.07      125.82    182.07 o 
   9   7   4       23.21      187.56    255.44 o 
  -8   8   4      181.48       10.61    110.20 o 
  -6   8   4      331.49      499.04    115.23 o 
  -4   8   4      147.89       73.37    167.18 o 
  -2   8   4      137.01       26.98    123.27 o 
   0   8   4       10.82       51.11     85.70 o 
   2   8   4        3.85       57.70    123.70 o 
   4   8   4       12.76      283.54    125.73 o 
   6   8   4       25.39       73.80    128.73 o 
  -5   9   4       27.67       64.47    114.05 o 
  -3   9   4      320.31      205.50    124.59 o 
  -1   9   4      535.81      419.62    127.79 o 
   1   9   4      173.21       69.61    131.13 o 
   3   9   4      453.49      356.92    139.70 o 
 -15   1   5      148.93      256.44    154.23 o 
 -13   1   5      601.01      573.84    132.25 o 
 -11   1   5      265.37      228.79    125.29 o 
  -9   1   5       77.75      139.34     70.92 o 
  -7   1   5      185.06      288.36     55.64 o 
  -5   1   5     1167.41     1155.66    157.00 o 
  -3   1   5     3324.84     3521.32    116.74 o 
  -1   1   5     1977.03     1921.97    212.93 o 
   1   1   5    14609.28    14353.69   4450.56 o 
   3   1   5    11264.98    11899.41   1759.38 o 
   5   1   5      266.64      294.34     54.86 o 
   7   1   5     2045.15     2266.09     90.31 o 
   9   1   5      936.85      803.10    109.00 o 
  11   1   5        7.39      180.48    379.90 o 
  13   1   5        5.24       53.58    162.92 o 
 -16   2   5       29.08       98.73    153.36 o 
 -14   2   5     1214.20     1219.86    152.85 o 
 -12   2   5     1799.72     2012.07    135.74 o 
 -10   2   5     5902.18     5665.15    449.43 o 
  -8   2   5    11273.42     9839.07   5385.99 o 
  -6   2   5     9665.37     9847.29   1509.76 o 
  -4   2   5    35815.85    40532.39   5895.39 o 
  -2   2   5      333.41      252.02     58.51 o 
   0   2   5    43156.66    46844.80   5209.45 o 
   2   2   5     2130.51     2316.64    899.66 o 
   4   2   5    14632.35    15673.66   2977.24 o 
   6   2   5     3814.53     3899.98    186.17 o 
   8   2   5     1467.08     1464.09    275.47 o 
  10   2   5     3416.41     3774.33    251.08 o 
  12   2   5       17.82       86.27    153.65 o 
 -15   3   5     1028.02     1075.78    157.40 o 
 -13   3   5       48.42       16.79    142.70 o 
 -11   3   5     4188.42     4675.01    150.95 o 
  -9   3   5       87.32       72.10     91.69 o 
  -7   3   5     9066.67     9042.69   1713.42 o 
  -5   3   5      166.91      186.94    107.67 o 
  -3   3   5     5751.41     5082.44    350.73 o 
  -1   3   5      661.67      829.40     53.49 o 
   1   3   5      492.61      364.78    102.82 o 
   3   3   5      402.26      344.21    186.25 o 
   5   3   5      658.55      742.91     77.06 o 
   7   3   5     2742.69     2989.82    497.76 o 
   9   3   5      362.35      470.66    127.00 o 
  11   3   5      782.86      795.46    161.03 o 
  13   3   5       13.99       59.45    167.21 o 
 -14   4   5      305.95      269.17    177.64 o 
 -12   4   5      538.01      988.97    147.08 o 
 -10   4   5      646.37      537.90    194.72 o 
  -8   4   5     3268.47     3726.16    436.96 o 
  -6   4   5      149.71      270.43     84.04 o 
  -4   4   5    11127.83    12046.87   1046.31 o 
  -2   4   5      131.66      173.38     57.67 o 
   0   4   5    20065.22    22452.44   2667.19 o 
   2   4   5      983.84     1112.35    362.20 o 
   4   4   5     5705.58     5445.72   1946.25 o 
   6   4   5     1076.53      943.14    173.47 o 
   8   4   5      102.35      169.72    157.17 o 
  10   4   5      365.32      447.82    232.67 o 
  12   4   5        3.73       70.61    180.42 o 
 -13   5   5       15.83      161.38    161.38 o 
 -11   5   5      271.84       26.40    152.65 o 
  -9   5   5       39.03       38.46    102.96 o 
  -7   5   5      126.95        5.56    113.79 o 
  -5   5   5        1.26      104.75    104.75 o 
  -3   5   5       18.76      130.32     74.83 o 
  -1   5   5      162.40      112.36     75.35 o 
   1   5   5        1.11       23.46     78.08 o 
   3   5   5       67.21       17.56    116.55 o 
   5   5   5       52.37      105.17     88.81 o 
   7   5   5       60.13       54.84    131.72 o 
   9   5   5      188.07      145.85    133.95 o 
  11   5   5       32.50      390.67    390.67 o 
 -12   6   5      110.93       84.45    164.90 o 
 -10   6   5      590.15      320.42    123.46 o 
  -8   6   5      231.31      395.60    138.43 o 
  -6   6   5      331.48      352.63    101.28 o 
  -4   6   5      180.55      248.18     93.77 o 
  -2   6   5      224.81      155.05     93.24 o 
   0   6   5     1797.47     1754.44    179.92 o 
   2   6   5     1129.06     1092.15    104.11 o 
   4   6   5      661.03      454.28    213.80 o 
   6   6   5      329.20      345.06    107.59 o 
   8   6   5       76.19      236.64    236.64 o 
  10   6   5       38.05       52.02    139.10 o 
 -11   7   5       12.06       66.99    120.29 o 
  -9   7   5       82.01       72.09    168.72 o 
  -7   7   5      659.29      380.62    120.52 o 
  -5   7   5      935.63     1218.39    150.96 o 
  -3   7   5     1625.89     2014.94    280.76 o 
  -1   7   5     1455.26     1485.53    119.79 o 
   1   7   5       20.73       57.03    108.31 o 
   3   7   5      653.13      615.07    165.77 o 
   5   7   5      486.30      282.71    120.64 o 
   7   7   5      306.51      205.86    125.78 o 
   9   7   5      330.70        5.90    359.62 o 
  -8   8   5      516.50      273.46    119.23 o 
  -6   8   5      131.70       98.34    116.48 o 
  -4   8   5      109.50      109.53    118.32 o 
  -2   8   5       12.23      120.08    120.08 o 
   0   8   5      691.27      819.84     89.91 o 
   2   8   5       26.81      124.75    124.75 o 
   4   8   5     1482.93     1360.82    422.79 o 
   6   8   5      367.59      424.88    133.30 o 
  -5   9   5       61.87       15.00    115.15 o 
  -3   9   5       37.51      119.85    119.85 o 
  -1   9   5       11.79       48.43    124.46 o 
   1   9   5        9.82       95.55    302.72 o 
   3   9   5       12.40        4.66    267.50 o 
 -16   0   6       19.25      143.20    220.17 o 
 -14   0   6     3796.36     3199.87    244.69 o 
 -12   0   6      510.95      591.24    155.51 o 
 -10   0   6     5289.11     4487.23    172.09 o 
  -8   0   6    10311.02    10214.00    173.85 o 
  -6   0   6      727.15      555.82     71.00 o 
  -4   0   6    42880.55    39612.82    276.11 o 
  -2   0   6     2289.05     2416.96     77.24 o 
   0   0   6    27483.71    27101.34    646.46 o 
   2   0   6     3145.44     3010.73     93.92 o 
   4   0   6     8460.82     7504.69    136.08 o 
   6   0   6     1868.57     1531.21    106.74 o 
   8   0   6      819.24      888.87    133.80 o 
  10   0   6     4383.60     4554.92    237.80 o 
  12   0   6      134.73      233.87    233.87 o 
 -15   1   6     1656.42     1384.72    167.98 o 
 -13   1   6      104.09      129.01    127.79 o 
 -11   1   6    10129.75     9529.93    169.92 o 
  -9   1   6       18.61       15.33     74.34 o 
  -7   1   6    20041.74    19915.24   1178.77 o 
  -5   1   6       60.43       91.19     43.46 o 
  -3   1   6    11653.99    11211.72    623.34 o 
  -1   1   6     6585.62     5882.48    339.62 o 
   1   1   6     2012.81     1940.28    444.69 o 
   3   1   6    11228.97    11303.90   1827.70 o 
   5   1   6        1.72       11.38     57.38 o 
   7   1   6     3350.02     3369.04    106.33 o 
   9   1   6       55.48      113.50    113.50 o 
  11   1   6      435.06       74.97    155.37 o 
  13   1   6       13.48       67.56    270.18 o 
 -16   2   6       21.57       57.50    158.27 o 
 -14   2   6        3.61      122.45    149.16 o 
 -12   2   6       38.42      217.27    172.10 o 
 -10   2   6      356.71      476.77     95.52 o 
  -8   2   6      612.05      329.04    228.89 o 
  -6   2   6     3733.00     3706.42    458.56 o 
  -4   2   6     7341.18     7822.40    974.25 o 
  -2   2   6      393.77      299.24     59.39 o 
   0   2   6     6773.07     7347.51    780.75 o 
   2   2   6     3090.98     3267.35    800.91 o 
   4   2   6       83.65      114.57     62.97 o 
   6   2   6      200.40      241.97     77.91 o 
   8   2   6       52.42      142.31    115.77 o 
  10   2   6      260.11       12.76    139.59 o 
  12   2   6      197.85      221.70    166.59 o 
 -15   3   6       47.49       42.74    214.07 o 
 -13   3   6      163.47       15.16    147.00 o 
 -11   3   6      746.82      801.90    124.59 o 
  -9   3   6       88.32      101.87     90.22 o 
  -7   3   6      428.84      508.97    156.26 o 
  -5   3   6     1762.27     1974.27    309.44 o 
  -3   3   6      414.40      384.26     56.60 o 
  -1   3   6     8611.95     8590.07    628.50 o 
   1   3   6     1165.88     1312.02    203.97 o 
   3   3   6     6784.78     7238.04   2283.92 o 
   5   3   6        6.94       81.07     81.07 o 
   7   3   6      444.07      450.65     98.07 o 
   9   3   6        3.14       39.70    182.59 o 
  11   3   6       94.45       12.24    155.09 o 
  13   3   6        4.49       97.77    246.87 o 
 -14   4   6      374.36      220.85    168.83 o 
 -12   4   6      190.91       23.98    228.58 o 
 -10   4   6     2609.36     2364.07    318.65 o 
  -8   4   6     4696.62     3892.32    626.36 o 
  -6   4   6     5530.08     5874.91   1278.58 o 
  -4   4   6    31167.13    31749.89   3297.05 o 
  -2   4   6        0.93       13.99     60.64 o 
   0   4   6    21086.02    21608.24   2537.11 o 
   2   4   6     5034.68     4723.16   1021.41 o 
   4   4   6     2320.18     2004.19    717.23 o 
   6   4   6     1935.14     1776.38    482.89 o 
   8   4   6     1060.17     1104.59    123.55 o 
  10   4   6      352.62      279.65    147.50 o 
  12   4   6      483.29      411.21    169.45 o 
 -13   5   6        5.91      144.98    167.73 o 
 -11   5   6     1693.85     1902.51    238.68 o 
  -9   5   6       63.79       65.24     91.94 o 
  -7   5   6     6680.51     6744.04   1516.18 o 
  -5   5   6     1696.44     1553.15    145.86 o 
  -3   5   6     5463.56     5485.88    148.60 o 
  -1   5   6     6424.68     5982.99    677.49 o 
   1   5   6      826.71      938.92    204.64 o 
   3   5   6     3919.74     3605.41    756.40 o 
   5   5   6      119.90       64.62    101.09 o 
   7   5   6      915.27      941.35    233.56 o 
   9   5   6       33.49      174.41    131.50 o 
  11   5   6      179.91      203.41    154.27 o 
 -12   6   6      306.88      280.35    156.15 o 
 -10   6   6      279.93      310.38    105.08 o 
  -8   6   6      826.05      748.95    147.83 o 
  -6   6   6      142.71       77.72    107.63 o 
  -4   6   6     1214.43     1109.04    143.91 o 
  -2   6   6       69.27       68.33     92.96 o 
   0   6   6     4353.13     4454.67    483.01 o 
   2   6   6       59.80      147.58     97.74 o 
   4   6   6     3457.30     3611.64    673.22 o 
   6   6   6      500.28      347.81    165.58 o 
   8   6   6      236.21      245.38    132.50 o 
  10   6   6      292.29       79.68    142.73 o 
 -11   7   6      157.02      128.55    185.51 o 
  -9   7   6      138.55       16.07    175.41 o 
  -7   7   6      134.74      116.46    123.12 o 
  -5   7   6      211.95      149.30    113.87 o 
  -3   7   6       11.83       85.71    109.51 o 
  -1   7   6      185.13      160.34    158.65 o 
   1   7   6       85.19      166.71    202.13 o 
   3   7   6      257.29      308.55    117.03 o 
   5   7   6      335.81      456.28    156.69 o 
   7   7   6      214.61      148.36    148.36 o 
  -8   8   6        8.48      123.21    123.21 o 
  -6   8   6       18.06      133.57    112.75 o 
  -4   8   6       31.59       58.15    211.20 o 
  -2   8   6       27.21      122.65    122.65 o 
   0   8   6       64.62       85.21     86.60 o 
   2   8   6        4.83      122.50    125.26 o 
   4   8   6       82.50      148.04    125.42 o 
   6   8   6       44.21      101.04    231.38 o 
  -5   9   6       51.64       85.20    114.48 o 
  -3   9   6       61.90      195.73    273.69 o 
  -1   9   6      184.78      249.33    123.82 o 
   1   9   6        1.53      249.33    123.71 o 
   3   9   6       99.70      154.70    245.21 o 
 -15   1   7     1125.64      888.83    161.80 o 
 -13   1   7      397.46       59.67    133.11 o 
 -11   1   7     8863.58     8773.71    165.61 o 
  -9   1   7        1.58      100.64     75.00 o 
  -7   1   7     9005.18     9318.11    726.21 o 
  -5   1   7     3564.58     3166.90    231.73 o 
  -3   1   7      320.38      296.08     44.68 o 
  -1   1   7     8153.99     7294.12     98.69 o 
   1   1   7      258.45      215.47     55.13 o 
   3   1   7     4736.86     4640.42    908.54 o 
   5   1   7       80.49       32.91     65.88 o 
   7   1   7      861.11      938.73     95.94 o 
   9   1   7        3.07       19.57    116.79 o 
  11   1   7       73.49      113.89    161.80 o 
  13   1   7        3.06       61.85    177.87 o 
 -16   2   7       23.14      149.61    153.85 o 
 -14   2   7     1456.27     1551.15    194.82 o 
 -12   2   7     1386.93     1415.16    137.35 o 
 -10   2   7     2843.73     2850.17    331.82 o 
  -8   2   7    14777.30    14799.29   1249.21 o 
  -6   2   7      888.72      752.59    198.62 o 
  -4   2   7    27112.87    26430.88   3239.63 o 
  -2   2   7     2372.65     2242.56    186.34 o 
   0   2   7    12651.15    11818.61   1022.61 o 
   2   2   7     3804.10     3802.55    943.97 o 
   4   2   7     8515.55     9165.41   1726.34 o 
   6   2   7     2695.24     2780.30    560.19 o 
   8   2   7     2203.59     2547.59    449.37 o 
  10   2   7     1345.41     1715.39    155.45 o 
  12   2   7        2.72       58.64    172.45 o 
 -15   3   7      853.78      834.13    170.98 o 
 -13   3   7      107.21      427.38    144.19 o 
 -11   3   7     2036.40     2166.43    139.26 o 
  -9   3   7     1824.77     2067.68    307.29 o 
  -7   3   7     4074.90     3774.61    558.58 o 
  -5   3   7     7149.56     7972.62   1824.12 o 
  -3   3   7    12643.20    12462.51    835.66 o 
  -1   3   7     9352.19     9077.79   1246.82 o 
   1   3   7     6772.23     7338.46   1527.34 o 
   3   3   7     6619.99     6694.12   1975.37 o 
   5   3   7       45.27      173.59    181.73 o 
   7   3   7     3786.63     4215.16    530.41 o 
   9   3   7     1105.22     1203.02    142.63 o 
  11   3   7     1360.53     1560.77    198.35 o 
 -14   4   7      618.55      782.54    170.73 o 
 -12   4   7      631.52      751.86    152.52 o 
 -10   4   7      852.14      776.09    115.25 o 
  -8   4   7     1046.72      917.80    118.14 o 
  -6   4   7      891.66      723.56     94.38 o 
  -4   4   7     1666.70     1467.94    128.03 o 
  -2   4   7       35.64       49.05     67.54 o 
   0   4   7     5114.51     5599.11    670.91 o 
   2   4   7     2440.00     2524.41    604.64 o 
   4   4   7     2636.61     2806.53    959.93 o 
   6   4   7      542.51      449.96    108.53 o 
   8   4   7      541.18      746.95    127.53 o 
  10   4   7       58.75       87.59    146.16 o 
 -13   5   7       18.63      110.35    166.18 o 
 -11   5   7      155.51      142.94    125.76 o 
  -9   5   7       69.06      129.49    129.83 o 
  -7   5   7      737.84      764.27    151.32 o 
  -5   5   7       52.49       61.70     89.49 o 
  -3   5   7        1.89       32.92    110.63 o 
  -1   5   7       36.77       80.86     80.86 o 
   1   5   7      319.62      235.28     85.83 o 
   3   5   7      216.38      299.32    174.54 o 
   5   5   7      159.29      182.14    129.45 o 
   7   5   7       22.06       74.29    118.17 o 
   9   5   7      119.32       56.02    133.84 o 
  11   5   7       13.45      227.64    212.88 o 
 -12   6   7      489.22      342.97    137.68 o 
 -10   6   7      613.88      363.57    110.10 o 
  -8   6   7     1314.98     1481.47    558.97 o 
  -6   6   7     1016.31     1041.00    119.03 o 
  -4   6   7     1863.43     1842.56    114.23 o 
  -2   6   7        6.09       91.79     93.42 o 
   0   6   7      981.63     1197.50    235.23 o 
   2   6   7      843.10      816.87    112.87 o 
   4   6   7      124.10       92.46    112.30 o 
   6   6   7      321.84      221.74    119.90 o 
   8   6   7       22.36       40.68    209.38 o 
 -11   7   7      683.87      383.50    102.72 o 
  -9   7   7      122.89      320.25    148.12 o 
  -7   7   7     1764.08     1878.19    144.30 o 
  -5   7   7     1265.22     1369.33    201.78 o 
  -3   7   7      965.08      884.24    265.87 o 
  -1   7   7     2268.85     1907.55    133.51 o 
   1   7   7      371.32      447.53    117.15 o 
   3   7   7      345.57      307.51    119.91 o 
   5   7   7      322.02      172.47    177.96 o 
   7   7   7       89.85       49.38    124.48 o 
  -8   8   7     1327.47      843.32    140.39 o 
  -6   8   7        1.44       45.18    206.25 o 
  -4   8   7      855.59      778.18    123.42 o 
  -2   8   7       48.73      231.03    118.23 o 
   0   8   7      640.25      521.63     91.01 o 
   2   8   7       46.76       32.90    127.04 o 
   4   8   7      467.74      567.44    128.21 o 
   6   8   7      383.91      161.84    130.07 o 
  -5   9   7        3.19       68.29    306.30 o 
  -3   9   7      174.75       28.14    204.68 o 
  -1   9   7       18.17      216.90    144.12 o 
   1   9   7      244.87      248.33    126.48 o 
 -16   0   8      624.32      576.82    227.76 o 
 -14   0   8     2479.17     2365.30    223.82 o 
 -12   0   8     3894.63     4118.59    205.98 o 
 -10   0   8     6140.20     5646.20    191.13 o 
  -8   0   8    17155.58    17544.78    240.22 o 
  -6   0   8      201.03      197.01     74.71 o 
  -4   0   8    44478.95    42498.03    314.04 o 
  -2   0   8     9288.70     9135.45    151.86 o 
   0   0   8    59617.44    60283.18   2589.48 o 
   2   0   8    11320.94    10981.50    177.70 o 
   4   0   8    29621.82    27278.75    268.25 o 
   6   0   8     8048.67     7925.18    178.21 o 
   8   0   8     2068.13     1864.41    166.98 o 
  10   0   8     2645.84     2687.41    241.68 o 
  12   0   8       76.50      148.45    251.30 o 
 -15   1   8      225.14      316.78    153.67 o 
 -13   1   8       25.31      120.07    235.53 o 
 -11   1   8     1471.21     1428.40    128.15 o 
  -9   1   8     1714.04     1866.68     99.27 o 
  -7   1   8     4749.80     4580.51    317.14 o 
  -5   1   8     2363.17     2141.21     73.04 o 
  -3   1   8     8447.30     7625.67    731.30 o 
  -1   1   8     3972.38     3492.73     74.97 o 
   1   1   8     3021.31     2912.45    227.45 o 
   3   1   8     5403.86     4977.93    890.61 o 
   5   1   8       16.91       45.51     71.16 o 
   7   1   8     1670.32     1816.91    110.41 o 
   9   1   8       11.71       14.59    126.18 o 
  11   1   8      206.04       69.86    340.19 o 
 -16   2   8       35.95       77.36    166.07 o 
 -14   2   8      909.30      970.64    288.83 o 
 -12   2   8      365.60      242.66    163.79 o 
 -10   2   8      781.25      689.14    103.86 o 
  -8   2   8     1106.45     1123.38     83.97 o 
  -6   2   8        1.39        2.16     58.07 o 
  -4   2   8     3893.57     3260.88    259.08 o 
  -2   2   8     2020.93     1778.06    133.54 o 
   0   2   8     3680.96     3257.81    277.41 o 
   2   2   8     2963.32     3115.87    825.39 o 
   4   2   8      134.93      219.15     77.16 o 
   6   2   8      573.89      419.97     98.22 o 
   8   2   8       73.52        6.38    117.70 o 
  10   2   8      124.61      166.85    149.42 o 
  12   2   8      191.05      335.22    175.51 o 
 -15   3   8      193.17      325.53    160.40 o 
 -13   3   8      149.01      163.09    150.81 o 
 -11   3   8     1142.45     1087.61    123.28 o 
  -9   3   8       54.02       37.36     87.92 o 
  -7   3   8     1254.25      976.08    247.11 o 
  -5   3   8      786.09      794.36    115.87 o 
  -3   3   8      532.96      464.00    114.60 o 
  -1   3   8       12.92       88.19     98.46 o 
   1   3   8       32.99       33.62    116.07 o 
   3   3   8     1162.96     1242.41    260.21 o 
   5   3   8      912.02     1011.90    199.68 o 
   7   3   8      372.39      413.89    114.55 o 
   9   3   8      142.93       65.72    246.28 o 
  11   3   8       46.48       44.89    165.83 o 
 -14   4   8      972.69     1118.99    168.67 o 
 -12   4   8      253.12       22.81    147.44 o 
 -10   4   8     2095.04     1702.65    117.80 o 
  -8   4   8     2394.63     2165.01    378.48 o 
  -6   4   8      367.79      330.17     87.58 o 
  -4   4   8     7159.01     6668.33    766.23 o 
  -2   4   8      657.24      593.22     99.45 o 
   0   4   8     3788.59     3767.77    370.53 o 
   2   4   8      873.90      995.83    192.11 o 
   4   4   8       70.12       21.52     93.81 o 
   6   4   8      492.60      650.22    217.87 o 
   8   4   8      107.80      191.87    194.66 o 
  10   4   8      629.77      461.89    156.06 o 
 -13   5   8        7.44      187.15    151.29 o 
 -11   5   8      555.69      388.63    118.48 o 
  -9   5   8       88.24       79.25    124.78 o 
  -7   5   8     2504.77     2540.57    421.66 o 
  -5   5   8      550.17      602.76     97.96 o 
  -3   5   8     4082.56     4080.56    439.58 o 
  -1   5   8     1221.05     1118.30     96.43 o 
   1   5   8      997.91      967.17    110.84 o 
   3   5   8     1918.46     2070.69    342.53 o 
   5   5   8       11.74       72.00    105.48 o 
   7   5   8      831.11      742.93    218.23 o 
   9   5   8       11.05       55.56    135.17 o 
 -12   6   8     1345.26     1038.85    351.35 o 
 -10   6   8      360.08      306.49    106.77 o 
  -8   6   8     1541.20     1586.65    366.58 o 
  -6   6   8      344.38      265.81    113.54 o 
  -4   6   8     1415.92     1524.10    130.50 o 
  -2   6   8       30.70      106.29     97.17 o 
   0   6   8     3244.86     3163.88    401.54 o 
   2   6   8      724.83      614.49    164.33 o 
   4   6   8     1569.48     1286.33    435.73 o 
   6   6   8      992.37      919.09    278.96 o 
   8   6   8       75.39       60.84    129.64 o 
 -11   7   8       36.10      116.86    129.79 o 
  -9   7   8        3.43      168.57    168.57 o 
  -7   7   8      134.64      300.71    128.29 o 
  -5   7   8        2.45       61.86    113.57 o 
  -3   7   8        9.72       19.84    112.82 o 
  -1   7   8      324.33      466.93    115.97 o 
   1   7   8        6.03      107.06    251.41 o 
   3   7   8      411.15      184.00    126.65 o 
   5   7   8      135.49      109.81    123.43 o 
   7   7   8        7.65      172.95    153.63 o 
  -8   8   8        1.11      171.87    221.87 o 
  -6   8   8       22.66       33.00    120.80 o 
  -4   8   8       10.61      106.22    121.02 o 
  -2   8   8       15.51        4.22    136.03 o 
   0   8   8       71.16      165.43     87.02 o 
   2   8   8      140.12        2.17    145.42 o 
   4   8   8       40.35      127.91    127.91 o 
  -5   9   8      199.81      174.90    172.45 o 
  -3   9   8        7.42       47.40    123.24 o 
  -1   9   8       85.53        6.69    164.19 o 
   1   9   8       43.25       91.70    124.61 o 
 -15   1   9       63.32      273.62    151.07 o 
 -13   1   9        7.68      127.80    127.80 o 
 -11   1   9     2711.28     2770.45    129.47 o 
  -9   1   9     1194.10     1272.99     93.51 o 
  -7   1   9     5328.29     4913.86    534.78 o 
  -5   1   9     2435.54     2418.20     85.34 o 
  -3   1   9      235.88      249.13     49.91 o 
  -1   1   9      566.60      469.06     55.15 o 
   1   1   9      393.98      458.80     64.03 o 
   3   1   9      236.85      162.26     70.07 o 
   5   1   9        0.35       55.42     79.38 o 
   7   1   9      599.84      496.05    135.88 o 
   9   1   9       23.59      243.94    308.93 o 
  11   1   9      427.03      540.54    420.68 o 
 -16   2   9      155.52      202.87    160.79 o 
 -14   2   9     2852.01     2821.51    174.25 o 
 -12   2   9     1422.61     1584.03    138.19 o 
 -10   2   9     5746.32     5441.64    654.03 o 
  -8   2   9    15119.83    14136.21   1823.57 o 
  -6   2   9     1312.54     1164.08    166.61 o 
  -4   2   9    36046.85    32522.33   3667.19 o 
  -2   2   9     1679.03     1639.43    133.73 o 
   0   2   9    13370.36    11777.32    748.13 o 
   2   2   9     3885.14     4201.12    783.68 o 
   4   2   9     2586.34     2860.22    504.71 o 
   6   2   9     3426.30     3854.40    699.49 o 
   8   2   9      351.20      686.06    126.77 o 
  10   2   9     1419.89     1432.14    217.18 o 
  12   2   9       20.33      247.71    251.86 o 
 -15   3   9      967.23      943.41    183.38 o 
 -13   3   9       21.54        6.99    140.57 o 
 -11   3   9     1576.97     1800.16    204.08 o 
  -9   3   9      252.91      238.11     85.51 o 
  -7   3   9     2506.40     2313.45    279.14 o 
  -5   3   9       56.97       70.92     69.98 o 
  -3   3   9     6884.20     5867.67    182.43 o 
  -1   3   9     6652.86     6209.21    665.49 o 
   1   3   9     5450.21     5350.40    976.33 o 
   3   3   9     3984.49     4349.17   1007.94 o 
   5   3   9      907.89      876.44    115.21 o 
   7   3   9       54.35      159.12    116.98 o 
   9   3   9       56.95       49.96    146.32 o 
  11   3   9      229.12      171.10    171.10 o 
 -14   4   9      402.31      525.78    162.45 o 
 -12   4   9     1849.82     1605.64    148.86 o 
 -10   4   9      298.31      326.25    120.30 o 
  -8   4   9     4174.78     3804.04    681.99 o 
  -6   4   9      818.40      767.91    131.58 o 
  -4   4   9     5707.82     4818.25    434.16 o 
  -2   4   9      229.14      388.73     76.45 o 
   0   4   9     4328.72     4319.97    400.86 o 
   2   4   9     1912.02     2151.09    474.81 o 
   4   4   9      494.79      446.60    146.36 o 
   6   4   9     2576.68     2740.56    595.99 o 
   8   4   9       62.22       13.24    133.46 o 
  10   4   9      547.75      297.73    158.85 o 
 -13   5   9        2.27       71.15    172.95 o 
 -11   5   9       64.24       31.05    131.55 o 
  -9   5   9      206.82      238.34    106.07 o 
  -7   5   9        2.54       37.27    113.52 o 
  -5   5   9      311.93      382.69     95.55 o 
  -3   5   9      191.37      256.91     94.99 o 
  -1   5   9      874.27      916.78    218.62 o 
   1   5   9      121.29      277.30    137.00 o 
   3   5   9     1013.47     1096.97    182.31 o 
   5   5   9     1203.97     1003.97    126.56 o 
   7   5   9       46.00       67.22    127.91 o 
   9   5   9      256.49      259.97    131.03 o 
 -12   6   9        2.21      108.47    108.47 o 
 -10   6   9       54.89      207.68    110.76 o 
  -8   6   9      322.01      290.03    132.68 o 
  -6   6   9      131.80       65.63    203.99 o 
  -4   6   9      881.79      916.49    225.83 o 
  -2   6   9        6.68       40.91     99.56 o 
   0   6   9      376.96      419.85    136.83 o 
   2   6   9      269.68      391.76    112.98 o 
   4   6   9       10.31      236.93    131.76 o 
   6   6   9      244.26       10.31    128.02 o 
   8   6   9        8.43        3.98    215.38 o 
 -11   7   9      722.30      569.12    138.21 o 
  -9   7   9       12.58       38.89    141.17 o 
  -7   7   9      855.25     1058.20    370.91 o 
  -5   7   9      571.91      244.91    124.19 o 
  -3   7   9       53.81       52.22    220.29 o 
  -1   7   9      462.38      466.63    118.33 o 
   1   7   9      219.90       79.44    202.07 o 
   3   7   9      266.33       80.67    130.30 o 
   5   7   9        0.22       78.05    126.19 o 
   7   7   9      350.96       39.73    169.65 o 
  -8   8   9      263.60      220.21    135.28 o 
  -6   8   9       34.95        1.41    122.02 o 
  -4   8   9      997.41      949.20    133.89 o 
  -2   8   9       11.76       21.37    296.17 o 
   0   8   9     1056.44      977.93     94.81 o 
   2   8   9       35.16       81.80    129.69 o 
   4   8   9      229.97       52.44    126.04 o 
  -3   9   9       16.06      184.77    184.77 o 
 -16   0  10       93.96      145.61    206.89 o 
 -14   0  10     1753.74     1671.43    224.96 o 
 -12   0  10     1395.93     1618.64    182.02 o 
 -10   0  10     9215.53    10496.15    232.26 o 
  -8   0  10    15492.44    15160.08    242.83 o 
  -6   0  10     6918.18     6852.71    157.18 o 
  -4   0  10    22518.97    21283.85    246.97 o 
  -2   0  10       12.31       97.63     72.62 o 
   0   0  10     4839.50     4442.64    198.02 o 
   2   0  10     1580.06     1362.12    108.37 o 
   4   0  10     2157.30     1640.02    127.48 o 
   6   0  10     2232.27     2157.18    145.00 o 
   8   0  10      223.57      419.79    162.56 o 
  10   0  10     1026.52     1109.28    235.83 o 
 -15   1  10     1590.37     1559.38    165.34 o 
 -13   1  10       89.62      152.72    133.16 o 
 -11   1  10     3567.58     3914.86    144.43 o 
  -9   1  10      440.72      497.15     86.19 o 
  -7   1  10     5182.01     4994.36    410.34 o 
  -5   1  10     2979.94     2517.32    172.96 o 
  -3   1  10     6734.19     6035.14    968.57 o 
  -1   1  10     3749.32     3377.66     85.16 o 
   1   1  10     2755.68     2729.66    221.10 o 
   3   1  10     1924.65     1865.20    112.08 o 
   5   1  10      141.36       64.22     90.06 o 
   7   1  10      654.19      700.73    234.46 o 
   9   1  10        8.15      182.11    141.43 o 
  11   1  10      201.21       88.26    178.45 o 
 -16   2  10      172.16       10.98    163.61 o 
 -14   2  10       76.67      213.18    149.45 o 
 -12   2  10     2518.52     2373.34    152.69 o 
 -10   2  10        9.79      149.49     94.60 o 
  -8   2  10     2400.40     2314.90    245.16 o 
  -6   2  10      250.09      274.65     70.96 o 
  -4   2  10      337.92      167.78     65.08 o 
  -2   2  10      811.47      906.14     74.54 o 
   0   2  10      754.79      642.96     49.51 o 
   2   2  10       14.82       54.95     79.71 o 
   4   2  10      416.15      347.02     97.25 o 
   6   2  10       48.94       59.34    190.74 o 
   8   2  10       25.26       27.72    188.25 o 
  10   2  10       43.75       41.47    162.30 o 
 -15   3  10       77.83      211.99    165.95 o 
 -13   3  10       36.27      285.34    138.64 o 
 -11   3  10      331.31      531.77    120.68 o 
  -9   3  10      684.60      572.66     94.62 o 
  -7   3  10      769.63      907.16    151.77 o 
  -5   3  10      953.93     1050.36    211.35 o 
  -3   3  10     1062.69     1130.79    138.73 o 
  -1   3  10      901.59      837.68     77.98 o 
   1   3  10       26.72       65.51     75.49 o 
   3   3  10      249.01      346.64     94.30 o 
   5   3  10      198.62      301.28    321.51 o 
   7   3  10       10.03        5.71    127.26 o 
   9   3  10       64.04       64.51    154.18 o 
 -14   4  10      886.97     1034.69    160.30 o 
 -12   4  10     1954.60     1745.07    201.94 o 
 -10   4  10     1037.10      950.58    104.83 o 
  -8   4  10     5177.27     4937.02    828.40 o 
  -6   4  10       10.19      123.64     88.63 o 
  -4   4  10     3566.06     3009.37    245.60 o 
  -2   4  10      441.90      420.16     82.34 o 
   0   4  10     4616.56     4287.76    345.05 o 
   2   4  10      630.28      545.08    315.84 o 
   4   4  10     5595.15     5558.90    896.76 o 
   6   4  10      600.93      760.85    133.39 o 
   8   4  10     1059.71      894.56    230.88 o 
  10   4  10      204.19      373.07    188.61 o 
 -13   5  10       34.82       18.96    132.25 o 
 -11   5  10     1303.82     1285.51    113.53 o 
  -9   5  10      143.58       83.10    108.51 o 
  -7   5  10     1147.90     1021.57    121.42 o 
  -5   5  10     2168.16     2297.92    198.93 o 
  -3   5  10      954.51      848.45    150.04 o 
  -1   5  10     2718.20     2675.10    273.11 o 
   1   5  10      444.08      485.26    104.30 o 
   3   5  10     1406.47     1402.71    215.85 o 
   5   5  10        2.50       14.30    130.50 o 
   7   5  10      426.42      742.77    140.77 o 
   9   5  10       38.76       15.84    192.35 o 
 -12   6  10      167.89      153.55    113.56 o 
 -10   6  10      171.93       88.05    118.25 o 
  -8   6  10     1098.87     1137.17    204.04 o 
  -6   6  10      581.91      607.58    121.14 o 
  -4   6  10     3419.45     3765.07    137.49 o 
  -2   6  10        0.90      111.55    103.63 o 
   0   6  10     2396.97     2306.09    226.94 o 
   2   6  10      887.10      819.25    205.82 o 
   4   6  10      165.30      175.62    201.51 o 
   6   6  10      356.84      395.11    129.07 o 
   8   6  10        5.16       57.36    172.74 o 
 -11   7  10       57.37       24.49    154.30 o 
  -9   7  10      107.42      204.38    142.23 o 
  -7   7  10      128.44      111.18    152.61 o 
  -5   7  10      435.50      463.88    125.27 o 
  -3   7  10       20.88        9.56    132.41 o 
  -1   7  10      108.66        7.67    154.60 o 
   1   7  10       86.66        5.58    126.35 o 
   3   7  10        2.36        5.89    168.09 o 
   5   7  10      247.87      184.85    129.30 o 
  -8   8  10       12.24      323.27    128.73 o 
  -6   8  10      135.99      134.08    130.18 o 
  -4   8  10      177.92      190.40    227.74 o 
  -2   8  10       47.70       35.23    128.93 o 
   0   8  10       59.44       50.93     90.94 o 
   2   8  10       19.18       30.03    292.69 o 
 -15   1  11      942.53      991.15    176.01 o 
 -13   1  11        1.16      134.94    134.94 o 
 -11   1  11     1239.26     1267.02    120.46 o 
  -9   1  11      868.58      840.36     94.09 o 
  -7   1  11     2420.65     2394.65     93.63 o 
  -5   1  11     2429.16     2416.33     88.03 o 
  -3   1  11     4665.07     4431.77    342.84 o 
  -1   1  11     3111.09     2643.62    109.20 o 
   1   1  11     1227.94     1224.70     83.64 o 
   3   1  11     1183.52     1278.59     91.72 o 
   5   1  11        0.27       78.71     91.63 o 
   7   1  11      232.11      228.22    120.71 o 
   9   1  11      104.57      243.55    169.14 o 
  11   1  11       74.69      107.34    175.52 o 
 -16   2  11      154.78      399.23    161.12 o 
 -14   2  11     1121.89     1272.26    158.88 o 
 -12   2  11     1486.09     1234.53   1002.04 o 
 -10   2  11     2608.65     2359.04    232.28 o 
  -8   2  11     7011.50     7075.33    866.96 o 
  -6   2  11      117.60      271.81     69.68 o 
  -4   2  11    13466.27    12740.15   1038.70 o 
  -2   2  11     1173.09     1201.31     80.24 o 
   0   2  11     9782.06     8278.04    320.06 o 
   2   2  11     1576.94     1789.67    137.95 o 
   4   2  11     2419.41     2666.52    281.09 o 
   6   2  11     1357.36     1466.90    153.32 o 
   8   2  11       79.73       51.15    179.09 o 
  10   2  11      527.90      512.51    226.52 o 
 -15   3  11      773.61      991.51    162.98 o 
 -13   3  11       12.87      338.15    133.22 o 
 -11   3  11     3384.33     3009.90    142.77 o 
  -9   3  11      476.87      352.04    204.90 o 
  -7   3  11     5714.54     5071.13    583.57 o 
  -5   3  11     1897.45     1836.45    118.29 o 
  -3   3  11     1560.02     1278.49    191.22 o 
  -1   3  11     7234.57     6862.76    192.72 o 
   1   3  11      498.95      521.56     82.73 o 
   3   3  11     8993.86    10127.59   1668.20 o 
   5   3  11      752.06      629.57    130.67 o 
   7   3  11     2400.94     2586.29    388.23 o 
   9   3  11        7.39       65.41    150.66 o 
 -14   4  11      163.60      106.16    147.07 o 
 -12   4  11      601.58      766.18    242.01 o 
 -10   4  11        4.42        3.42     98.55 o 
  -8   4  11     1107.68     1039.97    211.31 o 
  -6   4  11       33.67      148.61     91.24 o 
  -4   4  11     2714.94     2402.74    109.92 o 
  -2   4  11      291.91      221.36     87.35 o 
   0   4  11     2832.09     2717.14    192.92 o 
   2   4  11       50.25       75.55     98.70 o 
   4   4  11      182.73      138.38    118.95 o 
   6   4  11        2.31       28.68    129.95 o 
   8   4  11       16.90      141.52    145.46 o 
 -13   5  11       10.68       78.61    118.22 o 
 -11   5  11       38.88      263.89    103.73 o 
  -9   5  11        0.46       34.49    108.46 o 
  -7   5  11       69.58      246.55    108.24 o 
  -5   5  11        1.30       20.82    196.64 o 
  -3   5  11      222.14      204.20     98.28 o 
  -1   5  11      277.04      462.08    348.63 o 
   1   5  11      244.73      426.04    234.89 o 
   3   5  11       55.22      114.77    114.19 o 
   5   5  11      432.41      308.03    133.30 o 
   7   5  11      115.08      138.91    138.91 o 
 -12   6  11      222.02      331.18    179.10 o 
 -10   6  11       52.93       40.34    117.17 o 
  -8   6  11      462.09      395.04    133.46 o 
  -6   6  11       11.49      117.64    120.38 o 
  -4   6  11     1100.79     1148.86    121.78 o 
  -2   6  11       13.97       45.23    109.04 o 
   0   6  11     1416.86     1376.80     89.39 o 
   2   6  11      164.94      211.02    122.06 o 
   4   6  11      189.20      106.81    167.92 o 
   6   6  11      305.77      126.09    130.98 o 
  -9   7  11      203.47      192.03    255.85 o 
  -7   7  11      728.73      589.12    226.39 o 
  -5   7  11      444.59      449.81    227.63 o 
  -3   7  11      401.87      391.42    341.99 o 
  -1   7  11      120.99       80.13    124.29 o 
   1   7  11      316.54      408.97    127.54 o 
   3   7  11      183.64      201.35    152.42 o 
   5   7  11       47.14      193.10    307.31 o 
  -6   8  11       11.86      131.20    131.20 o 
  -4   8  11      515.63      595.79    133.25 o 
  -2   8  11      224.03       51.12    150.61 o 
   0   8  11      438.11      443.62     91.33 o 
   2   8  11      265.63      354.24    128.93 o 
 -16   0  12      129.10      365.61    209.33 o 
 -14   0  12     1572.64     1281.55    217.01 o 
 -12   0  12     2071.75     2552.30    196.83 o 
 -10   0  12     3014.68     2575.09    175.43 o 
  -8   0  12    18143.52    17294.69    275.05 o 
  -6   0  12      338.37      342.00    106.03 o 
  -4   0  12    26816.24    25300.61    286.80 o 
  -2   0  12     9039.95     7965.71    189.10 o 
   0   0  12     5725.31     6226.95    198.75 o 
   2   0  12     3908.97     3754.56    158.50 o 
   4   0  12      979.28      947.26    125.93 o 
   6   0  12      814.40      852.29    143.94 o 
   8   0  12      334.39      452.99    178.05 o 
  10   0  12       59.25      329.85    211.46 o 
 -15   1  12      899.16     1092.55    156.75 o 
 -13   1  12        0.08      193.12    129.72 o 
 -11   1  12     2170.78     2307.35    127.84 o 
  -9   1  12       36.59       86.07     87.37 o 
  -7   1  12     2147.08     1927.11    238.46 o 
  -5   1  12     1308.11     1198.42    112.33 o 
  -3   1  12      666.47      599.46     70.49 o 
  -1   1  12     4257.39     3801.73    108.39 o 
   1   1  12        4.76       82.57     82.57 o 
   3   1  12     1571.19     1515.73    105.09 o 
   5   1  12       19.50       57.82    147.39 o 
   7   1  12      206.94      313.70    122.08 o 
   9   1  12       29.94      190.40    149.77 o 
 -14   2  12      102.72      325.76    142.74 o 
 -12   2  12      230.32       22.19    253.50 o 
 -10   2  12      413.58      463.51    125.02 o 
  -8   2  12      381.31       85.96    130.15 o 
  -6   2  12       69.70       51.11     83.99 o 
  -4   2  12     1021.86      898.58     84.15 o 
  -2   2  12      241.27      113.93     74.10 o 
   0   2  12     2329.48     1939.94     70.03 o 
   2   2  12      193.18      125.53     93.72 o 
   4   2  12      567.00      715.78    113.31 o 
   6   2  12      459.71      488.93    122.78 o 
   8   2  12        0.65      145.95    145.95 o 
  10   2  12       50.82      135.68    208.31 o 
 -15   3  12       86.05      240.84    154.55 o 
 -13   3  12       49.44      132.11    131.16 o 
 -11   3  12       31.31      143.78    108.61 o 
  -9   3  12       11.18       24.94     90.83 o 
  -7   3  12      234.06      321.48    119.83 o 
  -5   3  12      334.51      337.28     82.23 o 
  -3   3  12      458.96      393.80    159.70 o 
  -1   3  12     1130.93     1114.23     93.37 o 
   1   3  12       23.90       56.08     90.37 o 
   3   3  12        9.86      107.11    107.11 o 
   5   3  12       33.73      123.78    129.11 o 
   7   3  12      151.37       72.46    139.64 o 
   9   3  12        1.28       43.28    161.16 o 
 -14   4  12      550.99      242.61    144.81 o 
 -12   4  12      716.73      743.73    178.65 o 
 -10   4  12      171.18      138.02    174.09 o 
  -8   4  12     2269.79     2452.66    256.94 o 
  -6   4  12       62.50      156.88     93.87 o 
  -4   4  12     1154.46     1132.80    136.21 o 
  -2   4  12      111.99       22.30     89.31 o 
   0   4  12      151.67      114.93     69.89 o 
   2   4  12      347.62      519.97    108.78 o 
   4   4  12        8.36       62.00    416.53 o 
   6   4  12     1346.72     1244.53    213.86 o 
   8   4  12       36.56       42.00    139.11 o 
 -13   5  12        5.25       42.92    198.61 o 
 -11   5  12     2033.37     1617.65    299.66 o 
  -9   5  12       44.98      112.07    163.57 o 
  -7   5  12     1749.23     1699.75    254.33 o 
  -5   5  12      468.79      486.69    203.40 o 
  -3   5  12      393.03      189.21    104.51 o 
  -1   5  12      964.45      893.85    169.65 o 
   1   5  12      243.67      241.64    247.95 o 
   3   5  12      817.13      754.72    129.91 o 
   5   5  12       15.56        4.47    146.53 o 
   7   5  12      188.75       66.99    136.78 o 
 -12   6  12      257.23       49.38    102.31 o 
 -10   6  12      176.88      194.19    116.48 o 
  -8   6  12     1094.25     1148.98    300.15 o 
  -6   6  12       66.93      195.67    215.00 o 
  -4   6  12     2937.02     2776.19    144.11 o 
  -2   6  12      251.50      239.92    116.89 o 
   0   6  12     1117.77      960.37    106.73 o 
   2   6  12      357.68      342.23    129.00 o 
   4   6  12       39.43       10.65    124.84 o 
   6   6  12        2.65       58.89    131.23 o 
  -9   7  12       16.11       61.19    132.93 o 
  -7   7  12       43.22       53.23    129.65 o 
  -5   7  12       22.61       32.80    172.38 o 
  -3   7  12       74.53      100.30    128.12 o 
  -1   7  12       23.31      148.44    320.84 o 
   1   7  12       92.95      107.36    125.89 o 
   3   7  12        2.52      131.22    125.80 o 
  -6   8  12       11.11        4.30    125.67 o 
  -4   8  12       86.13       44.18    212.31 o 
  -2   8  12      226.59      145.18    303.88 o 
   0   8  12        1.51       20.88     91.02 o 
 -15   1  13      349.99      632.57    297.61 o 
 -13   1  13        9.96       91.64    129.00 o 
 -11   1  13      106.75      360.48    121.99 o 
  -9   1  13      175.71      248.53     92.97 o 
  -7   1  13      682.76      712.18     88.46 o 
  -5   1  13       37.28      182.12     87.51 o 
  -3   1  13     1923.85     1801.34    151.47 o 
  -1   1  13     2261.94     2311.74    102.38 o 
   1   1  13      227.12      284.73     86.96 o 
   3   1  13     1035.39     1148.67    182.14 o 
   5   1  13       16.86      104.59    138.78 o 
   7   1  13       86.42      349.81    124.94 o 
   9   1  13       34.74       85.49    146.50 o 
 -14   2  13     1528.57     1687.09    159.43 o 
 -12   2  13     2957.23     3278.96    154.09 o 
 -10   2  13     2092.54     2150.13    423.36 o 
  -8   2  13     8943.41     7572.62   4269.36 o 
  -6   2  13      109.20       99.38    116.64 o 
  -4   2  13     6780.30     7109.54    562.56 o 
  -2   2  13      586.54      589.36     82.64 o 
   0   2  13     4480.09     4327.71    171.51 o 
   2   2  13     1351.12     1393.65    117.56 o 
   4   2  13     1964.68     2077.40    137.79 o 
   6   2  13     1047.96     1191.10    232.12 o 
   8   2  13       43.85      180.02    144.69 o 
 -15   3  13      693.42     1002.36    153.81 o 
 -13   3  13       41.58       51.58    128.11 o 
 -11   3  13     2916.00     2706.00    224.83 o 
  -9   3  13      721.71      721.97    100.12 o 
  -7   3  13     4073.73     4050.05    504.12 o 
  -5   3  13     1182.49     1318.04     98.54 o 
  -3   3  13     3346.02     3289.36    116.84 o 
  -1   3  13      128.94      153.70    220.38 o 
   1   3  13     1717.81     1527.70    140.98 o 
   3   3  13      224.70      236.42    181.60 o 
   5   3  13      121.45      287.80    174.93 o 
   7   3  13       74.17      358.33    142.48 o 
   9   3  13        3.08      113.53    214.04 o 
 -14   4  13      344.40      516.43    131.95 o 
 -12   4  13      567.63      345.76    122.50 o 
 -10   4  13       78.58      269.14    122.20 o 
  -8   4  13     1048.88     1198.12    112.29 o 
  -6   4  13       72.04       52.80     96.94 o 
  -4   4  13     2628.37     2633.05    181.49 o 
  -2   4  13     1388.58     1298.81    226.25 o 
   0   4  13     2592.19     2584.05    135.19 o 
   2   4  13     1395.64     1266.07    183.78 o 
   4   4  13      724.87      647.82    138.14 o 
   6   4  13      148.47       79.46    141.42 o 
   8   4  13       37.85       26.38    142.15 o 
 -13   5  13       81.77       38.78    110.29 o 
 -11   5  13       45.66      200.70    104.84 o 
  -9   5  13       29.34       58.37    111.48 o 
  -7   5  13        9.30      179.26    114.47 o 
  -5   5  13      365.88      306.71    110.82 o 
  -3   5  13       13.43      101.68    101.68 o 
  -1   5  13      142.34       64.55    113.21 o 
   1   5  13       86.41       88.01    116.93 o 
   3   5  13        5.50       23.52    125.32 o 
   5   5  13       45.19       90.30    134.22 o 
   7   5  13        4.20      125.92    129.39 o 
 -10   6  13      121.69       48.66    119.38 o 
  -8   6  13      100.32      101.72    129.34 o 
  -6   6  13       23.33      194.70    119.71 o 
  -4   6  13       41.63      240.95    117.72 o 
  -2   6  13        1.86      120.97    120.97 o 
   0   6  13      174.98      275.06     89.48 o 
   2   6  13       21.20      110.58    127.20 o 
   4   6  13      157.26      162.04    142.45 o 
  -9   7  13       32.09       75.84    209.24 o 
  -7   7  13       98.34        1.68    130.28 o 
  -5   7  13      140.35      276.93    127.02 o 
  -3   7  13       48.23      135.93    225.90 o 
  -1   7  13      227.56      113.25    133.02 o 
   1   7  13       12.62       30.11    126.63 o 
   3   7  13      416.03      384.79    129.39 o 
  -4   8  13      479.50      477.82    129.78 o 
  -2   8  13       12.83      117.56    126.60 o 
 -14   0  14     2096.52     2651.15    223.44 o 
 -12   0  14     3064.03     3724.48    213.48 o 
 -10   0  14     1926.84     1741.49    168.82 o 
  -8   0  14     8786.38     8824.23    221.55 o 
  -6   0  14       26.14      107.99    107.99 o 
  -4   0  14     7313.26     7045.12    187.68 o 
  -2   0  14      731.69      816.83    115.33 o 
   0   0  14     3122.26     3489.08    118.66 o 
   2   0  14     1727.78     1970.76    140.42 o 
   4   0  14      345.50      366.23    130.12 o 
   6   0  14     2102.99     1598.31    171.11 o 
   8   0  14        1.51       25.62    175.16 o 
 -15   1  14      594.46      807.74    153.39 o 
 -13   1  14      141.89      253.29    132.64 o 
 -11   1  14     1948.18     2279.88    136.34 o 
  -9   1  14      541.25      423.63    100.34 o 
  -7   1  14     4585.32     4539.07    183.15 o 
  -5   1  14     1321.81     1356.43     89.40 o 
  -3   1  14     3251.54     3091.14    105.08 o 
  -1   1  14     2246.22     2241.74    149.37 o 
   1   1  14      280.72      210.47     97.76 o 
   3   1  14      884.75     1043.58    148.54 o 
   5   1  14       59.08       15.92    110.71 o 
   7   1  14       73.98       89.49    127.95 o 
   9   1  14       23.54      183.49    269.16 o 
 -14   2  14      180.74      169.58    148.00 o 
 -12   2  14       89.38       94.98    122.56 o 
 -10   2  14      154.03       88.30    105.30 o 
  -8   2  14       92.28      207.71     88.68 o 
  -6   2  14       10.42       82.86     82.86 o 
  -4   2  14     1223.42     1135.26     93.17 o 
  -2   2  14       87.65      204.59     84.59 o 
   0   2  14     1516.92     1510.28     75.13 o 
   2   2  14      202.82      191.74    138.59 o 
   4   2  14      226.25      261.59    242.63 o 
   6   2  14       64.12      220.64    128.09 o 
   8   2  14        2.03      142.57    142.57 o 
 -13   3  14        7.25      105.85    174.30 o 
 -11   3  14       67.17       83.59    202.52 o 
  -9   3  14       13.21       98.66     98.66 o 
  -7   3  14      161.01      372.19    183.78 o 
  -5   3  14      477.96      366.95    140.83 o 
  -3   3  14        2.19       75.94     87.41 o 
  -1   3  14     2394.52     2246.28    117.01 o 
   1   3  14      600.72      513.03    109.95 o 
   3   3  14      581.41      629.35    131.56 o 
   5   3  14       93.71      131.40    143.11 o 
   7   3  14       17.61       54.70    141.92 o 
 -14   4  14      455.23      320.29    181.88 o 
 -12   4  14      510.26      503.49    118.38 o 
 -10   4  14      212.20       15.35    108.54 o 
  -8   4  14     2132.33     2328.65    327.53 o 
  -6   4  14       66.03      165.98    101.30 o 
  -4   4  14     5548.67     5526.28    149.21 o 
  -2   4  14      364.15      218.52    103.58 o 
   0   4  14     5287.51     5308.58    206.22 o 
   2   4  14      582.72      670.75    253.60 o 
   4   4  14      757.39      841.31    141.92 o 
   6   4  14      591.78      406.25    145.35 o 
 -11   5  14     1106.39     1077.46    115.90 o 
  -9   5  14      720.98      762.73    136.78 o 
  -7   5  14      955.81     1121.97    123.92 o 
  -5   5  14      555.33      479.82    120.71 o 
  -3   5  14      166.44      246.91    110.61 o 
  -1   5  14      296.84      453.82    116.90 o 
   1   5  14       16.68       18.81    122.37 o 
   3   5  14      609.53      539.22    136.38 o 
   5   5  14        4.33      140.76    140.76 o 
 -10   6  14      167.57       12.42    112.82 o 
  -8   6  14      519.66      645.74    130.38 o 
  -6   6  14       12.10       88.18    204.25 o 
  -4   6  14      852.41      793.01    132.57 o 
  -2   6  14      213.20      289.80    124.72 o 
   0   6  14      266.70      147.02     92.14 o 
   2   6  14      262.86       42.60    134.33 o 
   4   6  14       52.99       24.91    131.44 o 
  -7   7  14        7.81       69.94    310.50 o 
  -5   7  14        2.29       22.45    122.42 o 
  -3   7  14       60.61       77.81    145.23 o 
  -1   7  14       12.32       22.28    128.08 o 
   1   7  14      111.20      134.02    404.42 o 
 -15   1  15      356.96      400.54    148.44 o 
 -13   1  15       23.35       72.63    132.35 o 
 -11   1  15      606.65      653.00    122.13 o 
  -9   1  15        8.73       88.25    198.34 o 
  -7   1  15     2186.04     2365.78    111.06 o 
  -5   1  15      972.78      864.44     91.38 o 
  -3   1  15      548.99      559.33     87.55 o 
  -1   1  15     2194.14     2590.02    191.43 o 
   1   1  15      532.79      463.50    102.16 o 
   3   1  15       81.12       69.21    105.14 o 
   5   1  15      191.23      295.32    112.73 o 
   7   1  15       14.38      108.53    246.79 o 
 -14   2  15      662.98      780.04    141.69 o 
 -12   2  15     1326.23     1417.28    137.54 o 
 -10   2  15      242.95       99.70    104.85 o 
  -8   2  15     3845.29     4054.26    239.21 o 
  -6   2  15        4.74       66.80     82.47 o 
  -4   2  15     2215.92     2396.66    209.72 o 
  -2   2  15      154.47       88.42     88.81 o 
   0   2  15      538.17      749.03     75.26 o 
   2   2  15      760.41     1075.33    127.25 o 
   4   2  15       90.79       50.75    125.75 o 
   6   2  15      620.71      658.37    137.24 o 
 -13   3  15       11.82       48.92    125.16 o 
 -11   3  15     1303.58     1057.00    195.81 o 
  -9   3  15     1226.19     1225.55    210.56 o 
  -7   3  15      136.38       70.85     93.66 o 
  -5   3  15     3394.95     3895.72    289.06 o 
  -3   3  15       49.59       88.45     94.39 o 
  -1   3  15     2533.50     2913.40    218.27 o 
   1   3  15      139.94      123.89    122.84 o 
   3   3  15      753.94      702.20    140.48 o 
   5   3  15       26.06      144.91    144.91 o 
   7   3  15      109.30       82.58    222.95 o 
 -12   4  15      287.17      175.19    165.55 o 
 -10   4  15      532.04      297.38    112.47 o 
  -8   4  15      546.61      503.65    111.32 o 
  -6   4  15      467.88      575.43    205.04 o 
  -4   4  15      469.18      460.35    110.97 o 
  -2   4  15        7.60       69.77    228.76 o 
   0   4  15       13.93       61.70     81.38 o 
   2   4  15      151.38      135.70    151.43 o 
   4   4  15       29.41      209.96    193.28 o 
   6   4  15       41.99      305.52    137.13 o 
 -11   5  15        2.30       27.40    104.92 o 
  -9   5  15        4.88       99.53    109.98 o 
  -7   5  15      123.22      304.60    115.25 o 
  -5   5  15        0.17        8.32    113.38 o 
  -3   5  15      590.47      425.38    119.30 o 
  -1   5  15       30.73      103.02    147.19 o 
   1   5  15      157.43      129.09    123.74 o 
   3   5  15       57.24      178.31    134.22 o 
   5   5  15        5.80      137.23    137.23 o 
 -10   6  15       36.23      190.03    108.25 o 
  -8   6  15      483.57      521.35    124.68 o 
  -6   6  15       16.21       69.97    182.67 o 
  -4   6  15      332.53      335.67    123.80 o 
  -2   6  15      183.53      297.54    125.88 o 
   0   6  15       25.84      118.73     88.81 o 
   2   6  15      153.68      121.60    169.77 o 
  -7   7  15      240.40      124.05    124.82 o 
  -5   7  15      123.15      111.55    158.27 o 
  -3   7  15      143.14      357.87    276.35 o 
  -1   7  15      144.80      279.91    140.38 o 
 -14   0  16      667.82      740.86    197.22 o 
 -12   0  16     2923.56     3039.52    226.35 o 
 -10   0  16       20.82      106.68    154.20 o 
  -8   0  16     3623.89     3511.90    188.74 o 
  -6   0  16        3.53        3.49    122.89 o 
  -4   0  16     3044.36     2824.93    166.87 o 
  -2   0  16       65.18      104.01    121.58 o 
   0   0  16     4112.88     4498.38    170.35 o 
   2   0  16       49.81      373.57    127.77 o 
   4   0  16      732.05      641.00    139.84 o 
   6   0  16      140.87        3.63    147.84 o 
 -13   1  16       14.06       64.49    130.41 o 
 -11   1  16      656.05      593.02    124.27 o 
  -9   1  16      126.42      225.04     99.60 o 
  -7   1  16      876.29     1018.82    190.45 o 
  -5   1  16      883.97      489.51    313.57 o 
  -3   1  16      447.21      362.51     89.48 o 
  -1   1  16      868.87     1308.34    108.21 o 
   1   1  16        6.84       95.09    104.72 o 
   3   1  16      495.37      518.76    111.62 o 
   5   1  16        1.84       13.52    115.72 o 
   7   1  16      229.25       83.26    127.62 o 
 -14   2  16       49.66       24.09    135.48 o 
 -12   2  16      171.06      193.14    381.48 o 
 -10   2  16      793.39      727.97    131.98 o 
  -8   2  16      568.32      452.44    117.98 o 
  -6   2  16      148.87       23.38     90.85 o 
  -4   2  16      179.58      150.23    128.66 o 
  -2   2  16      397.05      318.04    112.90 o 
   0   2  16       62.58       37.40     76.49 o 
   2   2  16      142.67      285.50    119.62 o 
   4   2  16        3.31        2.13    124.61 o 
   6   2  16        1.16      111.53    131.30 o 
 -13   3  16        3.04       30.40    122.09 o 
 -11   3  16      226.36      300.92    147.15 o 
  -9   3  16       19.36       40.59    103.14 o 
  -7   3  16      775.80      623.88    312.66 o 
  -5   3  16        3.35      100.92    100.92 o 
  -3   3  16      238.51      246.71    117.56 o 
  -1   3  16        2.88       87.84    106.51 o 
   1   3  16       29.00       64.03    206.27 o 
   3   3  16       10.92      130.18    197.18 o 
   5   3  16        9.49       10.60    182.51 o 
 -12   4  16      329.23      360.57    151.32 o 
 -10   4  16      825.57      732.11    112.81 o 
  -8   4  16      658.04      663.30    113.97 o 
  -6   4  16       59.01       53.13    105.19 o 
  -4   4  16      205.24      302.45    111.12 o 
  -2   4  16      248.27      332.51    115.83 o 
   0   4  16      110.79      155.91     82.89 o 
   2   4  16      194.17       41.92    130.98 o 
   4   4  16       63.96        2.56    136.53 o 
 -11   5  16      516.33      436.81    108.72 o 
  -9   5  16      406.55      560.50    112.58 o 
  -7   5  16      514.28      615.98    163.32 o 
  -5   5  16      534.88      539.52    259.93 o 
  -3   5  16      641.80      431.75    128.16 o 
  -1   5  16      132.04      120.42    121.35 o 
   1   5  16      246.91      240.23    128.80 o 
   3   5  16      115.80      159.33    136.30 o 
  -8   6  16      389.85      516.11    248.76 o 
  -6   6  16        6.80       38.33    175.85 o 
  -4   6  16      447.01      377.98    203.41 o 
  -2   6  16        3.34      103.68    125.93 o 
   0   6  16      187.94      184.65     91.61 o 
   2   6  16        4.29      127.08    127.08 o 
  -5   7  16        6.57       53.90    124.95 o 
  -3   7  16        5.95      199.10    199.10 o 
 -13   1  17        0.55        3.85    127.74 o 
 -11   1  17      551.71      717.65    180.78 o 
  -9   1  17       47.59       64.18    104.01 o 
  -7   1  17      995.70     1003.00    156.37 o 
  -5   1  17      985.62      559.37    358.80 o 
  -3   1  17       78.47      147.14    109.24 o 
  -1   1  17     1021.66     1219.21    115.08 o 
   1   1  17       53.46       44.89    104.71 o 
   3   1  17      123.10       17.87    112.09 o 
   5   1  17        3.67       43.84    268.02 o 
 -14   2  17      651.49      497.86    136.41 o 
 -12   2  17     1692.82     1974.86    456.65 o 
 -10   2  17       41.16      173.46    104.16 o 
  -8   2  17     3355.45     3581.36    156.21 o 
  -6   2  17      165.24      245.09     94.93 o 
  -4   2  17     4446.85     5022.99    345.51 o 
  -2   2  17      364.42      509.95    103.11 o 
   0   2  17     2316.79     2843.72     98.03 o 
   2   2  17      742.14      933.75    135.61 o 
   4   2  17       57.86      124.08    161.65 o 
   6   2  17      354.72      266.90    130.81 o 
 -13   3  17        4.66      116.24    116.24 o 
 -11   3  17     1162.61     1018.51    207.26 o 
  -9   3  17       16.07       26.03    100.21 o 
  -7   3  17     1323.63     1451.88    255.79 o 
  -5   3  17       15.33       99.62     98.76 o 
  -3   3  17      599.25      667.94    110.99 o 
  -1   3  17      255.44      300.23    171.51 o 
   1   3  17      178.78      317.23    125.55 o 
   3   3  17      594.35      603.07    141.67 o 
   5   3  17       83.52      181.78    181.78 o 
 -12   4  17      352.09      305.81    110.52 o 
 -10   4  17       24.43       83.23    106.32 o 
  -8   4  17     1574.60     1630.71    233.30 o 
  -6   4  17       45.87      136.25    169.20 o 
  -4   4  17     1532.81     1611.24    161.66 o 
  -2   4  17      169.33      319.33    182.84 o 
   0   4  17      129.86      165.01     87.64 o 
   2   4  17       23.45       43.73    129.12 o 
   4   4  17        3.36      131.91    132.74 o 
 -11   5  17       21.11      142.92    142.92 o 
  -9   5  17       59.91       87.71    111.35 o 
  -7   5  17      134.52      178.63    113.96 o 
  -5   5  17       93.04       61.01    151.03 o 
  -3   5  17        3.62      129.33    160.83 o 
  -1   5  17       30.16        8.38    124.83 o 
   1   5  17       76.12       29.74    129.39 o 
  -8   6  17      167.20      184.44    115.88 o 
  -6   6  17        2.53       21.39    317.27 o 
  -4   6  17      143.10      151.63    146.58 o 
  -2   6  17       55.90      119.24    125.21 o 
   0   6  17        2.22      151.33     87.97 o 
 -14   0  18      455.62      374.10    196.03 o 
 -12   0  18     1184.16     1438.25    194.27 o 
 -10   0  18        5.07      153.69    153.69 o 
  -8   0  18     1042.29     1127.34    163.45 o 
  -6   0  18       66.04       51.51    129.24 o 
  -4   0  18     1166.21     1661.07    153.75 o 
  -2   0  18      748.93      859.26    148.06 o 
   0   0  18     1201.00     1355.46    107.73 o 
   2   0  18     1911.57     1658.32    154.98 o 
   4   0  18       85.74      127.13    133.23 o 
 -13   1  18       13.75      133.49    122.81 o 
 -11   1  18      927.07     1039.95    123.91 o 
  -9   1  18      119.20      331.54    103.54 o 
  -7   1  18      697.77      940.05    158.54 o 
  -5   1  18      445.40      650.83    106.05 o 
  -3   1  18      167.84       55.69    116.34 o 
  -1   1  18      117.34       37.39    110.22 o 
   1   1  18       48.85       71.61    105.70 o 
   3   1  18        4.77      108.22    108.22 o 
   5   1  18        4.71       52.37    176.79 o 
 -12   2  18      184.17      160.10    118.30 o 
 -10   2  18        0.49       69.07    146.36 o 
  -8   2  18     1592.09     1407.43    116.07 o 
  -6   2  18      116.54      171.03    115.38 o 
  -4   2  18      767.92      755.38    202.90 o 
  -2   2  18      105.02       43.93    321.08 o 
   0   2  18        3.02       45.82     82.84 o 
   2   2  18        5.71       64.67    124.70 o 
   4   2  18        0.81       11.20    118.19 o 
 -11   3  18        9.55      151.19    105.56 o 
  -9   3  18      205.26      220.51    105.80 o 
  -7   3  18        4.57       28.56    151.71 o 
  -5   3  18      554.11      632.00    134.38 o 
  -3   3  18       72.64       96.93    108.83 o 
  -1   3  18       50.83      124.21    124.21 o 
   1   3  18       42.64       40.79    129.59 o 
   3   3  18       11.33       58.69    202.18 o 
 -10   4  18       16.32        3.61    102.59 o 
  -8   4  18     1853.53     1974.76    126.88 o 
  -6   4  18       82.47       28.32    111.06 o 
  -4   4  18      645.46      643.34    123.86 o 
  -2   4  18      255.57      228.81    122.67 o 
   0   4  18        7.19        4.02     88.71 o 
   2   4  18      234.04      176.57    177.97 o 
  -9   5  18       25.74      222.79    109.82 o 
  -7   5  18       11.35      130.59    111.91 o 
  -5   5  18      261.63      470.80    117.16 o 
  -3   5  18        1.72       64.94    211.80 o 
  -1   5  18      337.57      323.15    167.93 o 
   1   5  18        0.44       39.06    127.83 o 
  -6   6  18        0.61        4.16    182.34 o 
  -4   6  18      277.15      190.43    167.60 o 
 -13   1  19       29.74       91.60    292.34 o 
 -11   1  19      595.37      726.36    122.89 o 
  -9   1  19      351.40      534.35    109.77 o 
  -7   1  19      302.14      464.58     99.23 o 
  -5   1  19      124.12      275.85     98.62 o 
  -3   1  19       18.81      162.24    100.47 o 
  -1   1  19       30.33       84.85    109.64 o 
   1   1  19       20.40       59.77    105.02 o 
   3   1  19        2.47      105.17    105.17 o 
 -12   2  19      501.94      520.07    117.82 o 
 -10   2  19      146.92      238.10    107.79 o 
  -8   2  19      304.08      276.16    134.64 o 
  -6   2  19        4.25      108.85    214.86 o 
  -4   2  19      438.51      648.63    133.39 o 
  -2   2  19       84.38      238.10    112.70 o 
   0   2  19      702.36      815.14     91.72 o 
   2   2  19      205.38      453.48    127.58 o 
 -11   3  19      213.74      254.84    108.35 o 
  -9   3  19      207.81       23.62    117.54 o 
  -7   3  19      550.80      667.74    111.76 o 
  -5   3  19      463.72      650.37    109.12 o 
  -3   3  19      260.64      145.96    112.55 o 
  -1   3  19      250.34      260.12    174.33 o 
   1   3  19       25.96       95.51    128.59 o 
   3   3  19       48.35       93.48    185.15 o 
 -10   4  19       92.78      117.38    126.40 o 
  -8   4  19      195.85      238.74    105.89 o 
  -6   4  19       17.57      110.90    281.92 o 
  -4   4  19      140.51       67.87    225.03 o 
  -2   4  19       52.14      109.20    146.93 o 
   0   4  19       40.47       38.82     89.16 o 
  -7   5  19        9.94      103.34    106.59 o 
  -5   5  19       34.86      114.93    114.93 o 
  -3   5  19        4.13       54.60    116.45 o 
  -1   5  19       18.57      147.21    118.90 o 
 -12   0  20      919.94     1354.03    178.77 o 
 -10   0  20      163.35      160.26    154.51 o 
  -8   0  20     1268.35     1494.71    174.26 o 
  -6   0  20      105.68      138.35    138.35 o 
  -4   0  20     1356.15     1636.52    160.72 o 
  -2   0  20       48.84      190.41    131.17 o 
   0   0  20      306.98      286.71    101.73 o 
   2   0  20      504.57      396.31    125.67 o 
 -11   1  20      492.46      675.05    184.52 o 
  -9   1  20      303.09      311.15    119.82 o 
  -7   1  20      362.54      278.39    103.34 o 
  -5   1  20      629.84      865.77    109.13 o 
  -3   1  20       31.50      142.27    105.14 o 
  -1   1  20      474.66      598.80    115.82 o 
   1   1  20        6.03      149.59     97.99 o 
 -10   2  20       16.86       75.92    105.23 o 
  -8   2  20        4.40       28.73    209.51 o 
  -6   2  20       50.40       35.91    101.95 o 
  -4   2  20        5.01      156.22    156.22 o 
  -2   2  20        3.70       58.35    113.90 o 
   0   2  20       16.05       53.17     83.39 o 
   2   2  20       21.81        9.61    130.85 o 
  -9   3  20       16.10       92.58    185.87 o 
  -7   3  20       22.83      182.27    106.81 o 
  -5   3  20      110.64      174.48    107.36 o 
  -3   3  20       11.70        8.06    109.78 o 
  -1   3  20       27.61      318.00    318.00 o 
   1   3  20        3.78      125.23    125.23 o 
  -8   4  20      246.96      236.77    104.67 o 
  -6   4  20       33.84      135.27    139.87 o 
  -4   4  20      338.24      401.06    115.98 o 
  -2   4  20        9.71      118.80    115.04 o 
 -11   1  21       28.21      169.16    105.66 o 
  -9   1  21      277.14      547.04    102.30 o 
  -7   1  21       12.91       71.02     98.57 o 
  -5   1  21      216.54      388.25    102.51 o 
  -3   1  21        5.23       34.36    102.28 o 
  -1   1  21       13.36        2.39    143.61 o 
   1   1  21       92.59      116.26     96.45 o 
 -10   2  21        4.48       58.42    107.06 o 
  -8   2  21      780.75      733.99    111.48 o 
  -6   2  21        9.37       64.15    104.18 o 
  -4   2  21      224.23      344.36    109.98 o 
  -2   2  21      205.43      225.75    112.40 o 
   0   2  21       17.25       54.51     82.38 o 
  -9   3  21       17.65       99.48     97.94 o 
  -7   3  21      291.70      396.81    105.02 o 
  -5   3  21      356.87      582.25    155.81 o 
  -3   3  21       75.92      165.89    178.98 o 
  -1   3  21      214.54      221.92    121.21 o 
  -6   4  21       31.46      145.19    151.58 o 
  -4   4  21       69.15      153.34    110.45 o 
  -8   0  22      721.86      707.70    151.95 o 
  -6   0  22      112.71      202.00    137.51 o 
  -4   0  22      524.35      912.02    143.36 o 
  -2   0  22      154.67      261.95    120.50 o 
  -9   1  22       26.06       80.86    161.95 o 
  -7   1  22      112.27       57.61     97.13 o 
  -5   1  22       18.58      120.38    134.25 o 
  -3   1  22       43.31      160.70    100.27 o 
  -1   1  22       16.96      163.93    102.23 o 
  -8   2  22       47.56       32.07    128.58 o 
  -6   2  22        0.01       48.13     98.94 o 
  -4   2  22       20.37       25.35    110.31 o 
  -2   2  22        8.61       29.73    107.94 o 
                                                 
